# Supplementary material for: Transcriptomic analysis of Rhipicephalus microplus hemocytes from female ticks infected with Babesia bovis or Babesia bigemina
Source: Parasit Vectors. 2025 Feb 3;18:37. doi: 10.1186/s13071-025-06662-w (PMC11789329; doi:10.1186/s13071-025-06662-w)
Supplement: Supplementary file 2 — Additional File 2: Differentially expressed genes with their corresponding FDR values [file 13071_2025_6662_MOESM2_ESM.xlsx]

## Sheet: Sheet1
RefSeq_ID	Babesia bovis							Babesia bigemina
	baseMean	log2FoldChange	lfcSE	stat	pvalue	FDR		baseMean	log2FoldChange	lfcSE	stat	pvalue	FDR
lcl|NC_023335.1_rrna_34224	50172.2	0.620544	0.188166	0	1	1		50172.2	0.0859836	0.188187	0	1	1
XR_005111939.1_34203	3.98698	2.53069	1.3362	1.14556	0.251978	NA		3.98698	0.800995	1.42113	0	1	NA
XM_037436048.1_34107	1193.17	0.000303902	0.209747	0	1	1		1193.17	0.179545	0.209899	0	1	1
XM_037436046.1_34088	0.999519	3.51483	3.31372	0.758916	0.447903	NA		0.999519	2.01065	3.41736	0.295741	0.767428	NA
XM_037436038.1_34026	1.17998	0.423537	1.52584	0	1	NA		1.17998	0.0432639	1.61305	0	1	NA
XM_037436021.1_33989	17.2288	0.484897	0.450039	0	1	1		17.2288	0.482639	0.459317	0	1	1
XM_037436018.1_33983	58.4085	1.1734	0.387735	0.447213	0.654721	1		58.4085	1.06132	0.391571	0.156597	0.875563	1
XM_037436011.1_33981	3.63809	-0.172686	0.9121	0	1	NA		3.63809	-0.0809722	0.930124	0	1	NA
XM_037436008.1_33980	124.78	0.594377	0.197124	0	1	1		124.78	0.508714	0.200726	0	1	1
XM_037436010.1_33973	1.90645	3.35945	2.23932	1.05364	0.292046	NA		1.90645	2.00104	2.31525	0.432369	0.665473	NA
XM_037436016.1_33967	15.7816	-0.240462	0.449155	0	1	1		15.7816	-0.410439	0.467112	0	1	1
XM_037436007.1_33966	4.73059	-0.297506	0.782656	0	1	NA		4.73059	-0.163236	0.796417	0	1	NA
XM_037436002.1_33965	1.57678	-1.51848	1.38793	-0.373565	0.708728	NA		1.57678	-0.764494	1.32469	0	1	NA
XM_037436001.1_33964	22.9357	-0.959008	0.49978	0	1	1		22.9357	-1.62995	0.530229	-1.18808	0.234803	1
XM_037435920.1_33954	3.62395	-0.324306	1.0616	0	1	NA		3.62395	-0.839026	1.12176	0	1	NA
XM_037435919.1_33953	2.91357	0.596386	1.26833	0	1	NA		2.91357	0.787964	1.27668	0	1	NA
XM_037435926.1_33951	6.44449	0.607307	0.706542	0	1	1		6.44449	0.214479	0.740643	0	1	1
XM_037435946.1_33948	19.9495	0.195241	0.409953	0	1	1		19.9495	0.03389	0.423728	0	1	1
XM_037435993.1_33932	2.22451	4.22253	3.92776	0.820449	0.41196	NA		2.22451	3.98639	3.93807	0.758339	0.448248	NA
XM_037435989.1_33924	47.5749	0.275675	0.282071	0	1	1		47.5749	0.115522	0.290321	0	1	1
XM_037435981.1_33917	1.98533	-0.0928528	1.21127	0	1	NA		1.98533	-0.22319	1.25822	0	1	NA
XM_037435955.1_33916	6.76902	0.168179	0.666373	0	1	1		6.76902	0.115265	0.685896	0	1	1
XM_037435928.1_33910	7.89157	0.010319	0.629264	0	1	1		7.89157	0.286518	0.632335	0	1	1
XM_037435994.1_33909	243.48	-0.24526	0.241175	0	1	1		243.48	0.359514	0.24015	0	1	1
XM_037435932.1_33905	5.03471	-0.203745	0.777143	0	1	NA		5.03471	0.0339365	0.783543	0	1	NA
XM_037435977.1_33902	171.699	0.888895	0.228409	0	1	1		171.699	0.948339	0.22983	0	1	1
XM_037435940.1_33900	1.08866	0.107086	1.5575	0	1	NA		1.08866	0.043259	1.6114	0	1	NA
XM_037435944.1_33897	17.8594	-1.70674	0.804849	-0.8781	0.379889	1		17.8594	-1.55751	0.810206	-0.688109	0.491384	1
XM_037435936.1_33888	6.02999	-0.365098	0.732705	0	1	1		6.02999	-0.293148	0.748011	0	1	1
XM_037435934.1_33887	13.5864	-0.566477	0.613497	0	1	1		13.5864	-0.513981	0.622791	0	1	1
XM_037435951.1_33886	82.3231	0.127082	0.21115	0	1	1		82.3231	0.149376	0.215278	0	1	1
XM_037435950.1_33885	9.17397	0.110003	0.603648	0	1	1		9.17397	0.11072	0.617523	0	1	1
XM_037435962.1_33884	29.6718	1.33447	0.576357	0.580326	0.561695	1		29.6718	0.74402	0.587118	0	1	1
XM_037435921.1_33882	302.439	0.7515	0.155424	0	1	1		302.439	0.78373	0.15675	0	1	1
XR_005109671.1_743	14.8255	3.1903	0.752929	2.90904	0.00362538	0.105733		14.8255	1.40451	0.793574	0.509731	0.61024	1
XM_037422440.1_16302	39.4222	0.230072	0.291289	0	1	1		39.4222	0.0241149	0.30194	0	1	1
XM_037430637.1_26551	9.57999	-0.289014	0.59419	0	1	1		9.57999	-0.532545	0.620312	0	1	1
XM_037429844.1_24541	2.01394	0.717993	1.59398	0	1	NA		2.01394	-0.316451	1.69389	0	1	NA
XM_037423039.1_17117	8.12939	0.433299	0.621244	0	1	1		8.12939	-0.0419154	0.656887	0	1	1
XM_037422420.1_16264	25.4333	-0.248157	0.360349	0	1	1		25.4333	-0.0179578	0.363319	0	1	1
XM_037423361.1_17684	7.29437	-1.96121	0.718569	-1.33767	0.181005	1		7.29437	-1.37894	0.699976	-0.541366	0.588255	1
XR_005111229.1_26919	1.12023	-0.32454	1.70276	0	1	NA		1.12023	0.478638	1.64541	0	1	NA
XM_037422413.1_16256	3.40013	-0.160967	1.1499	0	1	NA		3.40013	-0.943142	1.22821	0	1	NA
XM_037422412.1_16254	8.44643	0.473181	0.621764	0	1	1		8.44643	0.108795	0.650767	0	1	1
XM_037422405.1_16249	71.1924	0.487674	0.260625	0	1	1		71.1924	0.476527	0.264625	0	1	1
XR_005108317.1_4838	1.34149	-0.283169	1.59485	0	1	NA		1.34149	0.0196471	1.59954	0	1	NA
XR_005109874.1_16246	5.13264	-0.215792	0.839069	0	1	NA		5.13264	-0.819031	0.897144	0	1	NA
XM_037422401.1_16245	7.5112	0.935229	0.667488	0	1	1		7.5112	0.75098	0.688087	0	1	1
XM_037427941.1_2156	10.7962	-1.26936	0.544694	-0.494522	0.620938	1		10.7962	-0.869396	0.541674	0	1	1
XM_037422387.1_16223	1.50972	-0.0297787	1.29958	0	1	NA		1.50972	-0.686369	1.42681	0	1	NA
XM_037415038.1_7608	1.16861	1.24543	3.84922	0.0637607	0.949161	NA		1.16861	-2.38538	3.99543	-0.346742	0.728785	NA
XM_037420937.1_16189	1.88362	-0.7847	1.33311	0	1	NA		1.88362	-0.455474	1.33476	0	1	NA
XM_037420316.1_16187	55.5997	-0.570866	0.255081	0	1	1		55.5997	-0.457662	0.259365	0	1	1
XM_037434424.1_3367	1.056	0.0275002	1.61901	0	1	NA		1.056	-1.85036	1.89567	-0.44858	0.653735	NA
XM_037431068.1_26142	2.93087	0.211835	1.06344	0	1	NA		2.93087	0.532888	1.06505	0	1	NA
XM_037431388.1_26406	1.72573	-0.0806713	1.21121	0	1	NA		1.72573	-0.957492	1.36491	0	1	NA
XM_037413367.1_5732	19491.6	-1.90394	0.354958	-2.5466	0.0108777	0.24551		19491.6	-0.845482	0.35492	0	1	1
XM_037420298.1_16148	1.29407	0.261228	1.85881	0	1	NA		1.29407	-0.88812	2.02308	0	1	NA
XM_037420296.1_16141	5.02506	-0.130279	0.747153	0	1	NA		5.02506	-0.371376	0.784891	0	1	NA
XM_037420287.1_16136	112.323	-0.38735	0.192495	0	1	1		112.323	-0.125212	0.193437	0	1	1
XR_005110227.1_20372	25.6123	-0.487716	0.493006	0	1	1		25.6123	-0.227031	0.494699	0	1	1
XM_037420284.1_16131	19.8073	-0.157859	0.39991	0	1	1		19.8073	0.0395178	0.404247	0	1	1
XR_005110141.1_18472	2.37166	1.01559	1.20028	0.0129849	0.98964	NA		2.37166	1.05644	1.22058	0.0462436	0.963116	NA
XM_037420270.1_16113	2.11912	1.56601	1.37513	0.411602	0.680631	NA		2.11912	1.07213	1.42883	0.0504851	0.959736	NA
XM_037426258.1_20698	6.83183	-0.906276	0.903521	0	1	1		6.83183	-0.2962	0.891637	0	1	1
XM_037420267.1_16108	131.71	-0.234853	0.192104	0	1	1		131.71	-0.180155	0.194879	0	1	1
XR_005109451.1_169	1.18834	1.22324	2.46835	0.0904423	0.927936	NA		1.18834	-2.42372	2.69125	-0.529018	0.596793	NA
XM_037420921.1_16100	3.45374	0.61091	0.934903	0	1	NA		3.45374	0.227899	0.982318	0	1	NA
XM_037420312.1_16179	22.4148	-0.370908	0.41939	0	1	1		22.4148	-0.0485998	0.419973	0	1	1
XM_037427825.1_22741	6.11757	0.292698	0.752882	0	1	1		6.11757	0.0489736	0.781144	0	1	1
XM_037427885.1_22805	17.0191	0.131938	0.444654	0	1	1		17.0191	0.094542	0.45592	0	1	1
XM_037420257.1_16087	7.75128	-0.415203	0.667939	0	1	1		7.75128	-0.923725	0.71305	0	1	1
XM_037420255.1_16081	3.36848	-1.49329	0.953476	-0.517363	0.604903	NA		3.36848	-1.15036	0.95359	-0.157673	0.874714	NA
XM_037426572.1_20926	19.6746	0.963415	0.432472	0	1	1		19.6746	0.999391	0.439441	0	1	1
XM_037415419.1_8634	32.8546	-0.271129	0.319286	0	1	1		32.8546	0.102807	0.318621	0	1	1
XM_037423671.1_18206	7.85234	-0.689894	0.620346	0	1	1		7.85234	-0.694826	0.640057	0	1	1
XR_005109538.1_16069	17.8867	-1.16971	0.459951	-0.368976	0.712145	1		17.8867	-1.0178	0.46736	-0.038077	0.969626	1
XM_037420315.1_16186	1115.05	-0.00833647	0.169611	0	1	1		1115.05	0.0124384	0.17001	0	1	1
XM_037428829.1_23663	4.32188	0.316835	0.834605	0	1	NA		4.32188	0.158539	0.864781	0	1	NA
XM_037420246.1_16066	153.714	-0.144124	0.214398	0	1	1		153.714	0.118839	0.21498	0	1	1
XM_037430541.1_25844	3.20637	-0.307714	0.945676	0	1	NA		3.20637	-0.112631	0.957606	0	1	NA
XM_037420241.1_16055	5.64237	-1.59341	0.752165	-0.788932	0.430152	NA		5.64237	-1.12488	0.741709	-0.168373	0.86629	NA
XM_037429440.1_2420	129.37	0.199786	0.176268	0	1	1		129.37	0.163684	0.179951	0	1	1
XM_037428259.1_2205	7.56549	0.872024	0.644381	0	1	1		7.56549	-0.746386	0.745876	0	1	1
XR_005110429.1_21994	2.71982	-1.10381	1.06079	-0.0978577	0.922045	NA		2.71982	-2.18976	1.25198	-0.950306	0.341957	NA
XM_037420234.1_16044	1.20618	-1.02278	1.6098	-0.0141538	0.988707	NA		1.20618	-0.709147	1.61441	0	1	NA
XM_037420233.1_16043	62.086	-0.293575	0.233869	0	1	1		62.086	-0.242998	0.238824	0	1	1
XM_037420231.1_16040	5.58906	-0.726012	0.776876	0	1	NA		5.58906	-0.107471	0.760225	0	1	NA
XM_037422885.1_16903	2.83631	-0.296037	1.12932	0	1	NA		2.83631	-0.670916	1.18757	0	1	NA
XR_005109532.1_16035	276.811	0.239723	0.150052	0	1	1		276.811	0.464596	0.150675	0	1	1
XM_037427421.1_22169	5.77134	-0.00339242	0.718925	0	1	NA		5.77134	-0.139126	0.745755	0	1	NA
XM_037420229.1_16034	168.804	0.2974	0.181063	0	1	1		168.804	0.435463	0.18251	0	1	1
XM_037420227.1_16032	5.35465	-2.74984	0.914169	-1.91413	0.0556033	NA		5.35465	-2.01749	0.868485	-1.17157	0.241369	NA
XM_037424936.1_18752	1.53038	4.20489	3.28334	0.976108	0.329011	NA		1.53038	2.42279	3.36749	0.422507	0.672655	NA
XR_005109530.1_16030	2.37061	-0.483297	1.30104	0	1	NA		2.37061	-0.36125	1.31966	0	1	NA
XM_037418910.1_12921	19.5833	3.84369	0.870937	3.26509	0.00109429	0.041974		19.5833	2.52189	0.889225	1.71148	0.0869917	1
XM_037413368.1_5736	331.377	0.646243	0.166742	0	1	1		331.377	0.414208	0.168918	0	1	1
XR_005109528.1_16026	4.68899	0.548221	0.819752	0	1	NA		4.68899	0.631075	0.833648	0	1	NA
XM_037433465.1_829	25.3086	3.09904	1.13542	1.84869	0.0645033	0.889135		25.3086	4.14334	1.13122	2.77872	0.00545742	0.224865
XM_037420223.1_16020	1.22149	0.886398	1.89303	0	1	NA		1.22149	-0.590207	2.08688	0	1	NA
XM_037420215.1_16011	143.792	-0.0305589	0.214837	0	1	1		143.792	0.145668	0.216086	0	1	1
XM_037420213.1_16009	2.59333	-1.43217	1.10229	-0.392063	0.695011	NA		2.59333	-0.611018	1.0479	0	1	NA
XM_037420209.1_16003	92.3554	0.682674	0.221121	0	1	1		92.3554	0.808653	0.22326	0	1	1
XM_037429354.1_24967	1.78996	0.715582	1.55415	0	1	NA		1.78996	0.372483	1.60492	0	1	NA
XM_037420197.1_15990	6.45908	0.366565	0.670003	0	1	1		6.45908	-0.044598	0.708524	0	1	1
XM_037420190.1_15988	2.02928	-4.1682	1.71513	-1.84721	0.0647172	NA		2.02928	0.205164	1.33617	0	1	NA
XR_005109627.1_15977	6.47402	1.4925	0.842655	0.584461	0.55891	1		6.47402	1.61911	0.849862	0.728478	0.466321	1
XM_037419279.1_13722	1.41673	-0.289467	1.35806	0	1	NA		1.41673	-0.685942	1.45696	0	1	NA
XM_037420179.1_15965	1.55165	0.293386	1.70781	0	1	NA		1.55165	0.105232	1.7524	0	1	NA
XR_005111660.1_32197	4.89178	-2.15227	1.80334	-0.638965	0.522846	NA		4.89178	-5.90746	2.10223	-2.3344	0.0195745	NA
XM_037418263.1_11699	34.5553	0.757499	0.321949	0	1	1		34.5553	0.677218	0.329567	0	1	1
XR_005111901.1_33804	5.18391	0.984497	0.800549	0	1	NA		5.18391	0.963045	0.817476	0	1	NA
XM_037424349.1_18444	2.81615	-0.0894372	1.58321	0	1	NA		2.81615	0.0781746	1.59248	0	1	NA
XM_037431483.1_25572	63.4897	-2.2107	0.403452	-3.00084	0.00269233	0.0861151		63.4897	-0.857635	0.387265	0	1	1
XM_037422164.1_15928	652.706	0.545754	0.290165	0	1	1		652.706	0.0880263	0.291102	0	1	1
XM_037422159.1_15921	53.1923	-0.139606	0.257313	0	1	1		53.1923	-0.119207	0.262912	0	1	1
XR_005110346.1_21129	12.6982	-0.297011	0.496732	0	1	1		12.6982	-0.150978	0.50437	0	1	1
XM_037422158.1_15920	1414.16	-0.163826	0.173268	0	1	1		1414.16	-0.179455	0.173625	0	1	1
XM_037422155.1_15912	3.652	-0.162956	0.913735	0	1	NA		3.652	0.309823	0.904865	0	1	NA
XM_037436037.1_34027	6.79525	0.0676364	0.692053	0	1	1		6.79525	0.47563	0.689093	0	1	1
XM_037418274.1_11712	11.3331	0.434932	1.42357	0	1	1		11.3331	0.715557	1.4244	0	1	1
XR_005109761.1_15896	9.84937	2.00093	0.818441	1.22297	0.22134	1		9.84937	0.66148	0.861744	0	1	1
XM_037435749.1_3678	1.94114	-1.86667	1.40302	-0.617718	0.536762	NA		1.94114	-0.814815	1.3051	0	1	NA
XM_037412475.1_4553	19.172	0.291557	0.414467	0	1	1		19.172	0.348201	0.422227	0	1	1
XM_037427497.1_22299	155.73	-0.155711	0.179445	0	1	1		155.73	0.115526	0.18006	0	1	1
XM_037432716.1_28304	2.66799	-0.937918	2.02705	0	1	NA		2.66799	-2.7943	2.22614	-0.806017	0.420233	NA
XM_037422132.1_15876	5.33718	0.966818	1.32528	0	1	NA		5.33718	1.5569	1.31871	0.422308	0.6728	NA
XM_037428960.1_23812	112.87	0.73276	0.192397	0	1	1		112.87	0.71367	0.195744	0	1	1
XM_037422124.1_15862	14.0254	-0.249792	0.496243	0	1	1		14.0254	-0.391245	0.51353	0	1	1
XM_037433858.1_30260	2.30319	-0.46541	1.12359	0	1	NA		2.30319	-1.10993	1.23205	-0.0892212	0.928906	NA
XM_037425227.1_19384	3.14941	-1.96576	1.02022	-0.946622	0.343831	NA		3.14941	-2.62073	1.17782	-1.37604	0.168809	NA
XM_037425458.1_19725	18.2745	-0.30753	0.452546	0	1	1		18.2745	0.529899	0.438418	0	1	1
XM_037413495.1_5965	4.53141	0.771633	0.81873	0	1	NA		4.53141	-0.252081	0.901685	0	1	NA
XM_037430093.1_26449	1.19782	-0.611841	1.54378	0	1	NA		1.19782	-1.2551	1.70162	-0.149918	0.88083	NA
XR_005109755.1_15790	1.75193	0.0442026	1.58447	0	1	NA		1.75193	0.846645	1.54838	0	1	NA
XR_005109754.1_15789	7.5683	0.276299	0.654624	0	1	1		7.5683	0.460675	0.661523	0	1	1
XM_037428235.1_2201	64.3675	-2.92455	0.35391	-5.43796	5.38946e-08	1.06097e-05		64.3675	-2.36462	0.347816	-3.92338	8.73136e-05	0.00783281
XR_005108819.1_10282	25.2543	-0.282078	0.359238	0	1	1		25.2543	-0.360102	0.370761	0	1	1
XM_037424634.1_19686	1.46088	-1.74509	1.55175	-0.48016	0.631114	NA		1.46088	-1.95396	1.65436	-0.576635	0.564186	NA
XM_037430474.1_2603	1.1953	0.422332	1.62766	0	1	NA		1.1953	0.0747307	1.70523	0	1	NA
XM_037422088.1_15742	192.675	0.399536	0.4136	0	1	1		192.675	-0.00262211	0.415713	0	1	1
XR_005109160.1_11822	2.09676	-0.0696452	1.18107	0	1	NA		2.09676	0.043485	1.20261	0	1	NA
XM_037420763.1_475	10.1203	-0.596668	0.543175	0	1	1		10.1203	-0.687383	0.564525	0	1	1
XM_037417922.1_4229	34.3068	0.917546	0.807151	0	1	1		34.3068	1.10947	0.808223	0.13544	0.892264	1
XM_037419262.1_36	14.8807	-1.10727	0.487693	-0.219956	0.825906	1		14.8807	-0.453339	0.475102	0	1	1
XM_037422070.1_15709	648.008	0.219782	0.1148	0	1	1		648.008	0.402939	0.115273	0	1	1
XM_037422069.1_15706	45.6312	0.682242	0.296149	0	1	1		45.6312	0.558185	0.303187	0	1	1
XR_005109977.1_1423	21.2753	0.00489614	0.387325	0	1	1		21.2753	-0.179739	0.402304	0	1	1
XM_037418262.1_11694	9.96962	-0.318262	0.66125	0	1	1		9.96962	-0.638098	0.687428	0	1	1
XM_037422068.1_15701	8.93286	0.566146	0.617096	0	1	1		8.93286	0.822061	0.620341	0	1	1
XM_037422062.1_15696	16.0541	-0.292569	0.465852	0	1	1		16.0541	-0.177212	0.473302	0	1	1
XM_037422064.1_15695	2.93936	0.364818	1.02238	0	1	NA		2.93936	0.41664	1.04293	0	1	NA
XM_037424850.1_18566	44.4449	0.582375	0.279937	0	1	1		44.4449	0.518541	0.286664	0	1	1
XM_037427192.1_21798	65.5224	0.0113942	0.247218	0	1	1		65.5224	0.153113	0.250052	0	1	1
XR_005111364.1_29474	38.026	2.01255	1.18734	0.852791	0.393775	1		38.026	-2.04415	1.24359	-0.839623	0.40112	1
XM_037425485.1_19758	37.2023	-0.110486	0.312233	0	1	1		37.2023	0.0372637	0.316171	0	1	1
XM_037415323.1_8520	13.0335	-0.22694	0.491611	0	1	1		13.0335	0.00808992	0.495659	0	1	1
XM_037421024.1_13860	18.3273	-0.210992	0.404767	0	1	1		18.3273	-0.494289	0.425812	0	1	1
XM_037425459.1_19724	12.7083	-0.0132909	0.490391	0	1	1		12.7083	0.0402277	0.501053	0	1	1
XM_037435252.1_32905	6.62186	-0.022791	0.959152	0	1	1		6.62186	-0.497815	0.991041	0	1	1
XM_037428702.1_2288	2.32618	0.681416	1.23	0	1	NA		2.32618	-0.524755	1.36032	0	1	NA
XM_037428376.1_22964	33.0878	-3.15549	0.411823	-5.23403	1.65857e-07	2.73356e-05		33.0878	-2.36421	0.388709	-3.5096	0.000448787	0.030291
XR_005109611.1_15608	4.37773	5.43701	1.61765	2.74287	0.0060904	NA		4.37773	4.61985	1.64449	2.2012	0.0277222	NA
XM_037430618.1_2623	4.11145	-0.209975	0.846956	0	1	NA		4.11145	-0.602547	0.900219	0	1	NA
XR_005109610.1_15598	622.083	-2.70725	0.766339	-2.2278	0.0258936	0.462236		622.083	-3.98676	0.769763	-3.8801	0.000104413	0.00913549
XR_005110043.1_18787	6.56072	1.14458	0.961321	0.150394	0.880454	1		6.56072	0.0631404	1.01107	0	1	1
XM_037422051.1_15590	42.727	-0.288206	0.561927	0	1	1		42.727	-0.292259	0.565543	0	1	1
XM_037422045.1_15585	2.66119	4.33661	3.88553	0.858727	0.390491	NA		2.66119	4.40074	3.88969	0.874297	0.381956	NA
XM_037422043.1_15583	6.81646	-0.550604	0.66382	0	1	1		6.81646	-0.605131	0.687175	0	1	1
XM_037422040.1_15574	665.108	3.53896	0.574556	4.419	9.91584e-06	0.000854987		665.108	3.28726	0.574811	3.97916	6.91605e-05	0.00636546
XM_037423170.1_17299	13.2189	-0.0499289	0.520931	0	1	1		13.2189	-0.592932	0.553065	0	1	1
XM_037422036.1_15567	31.4612	-0.120156	0.325825	0	1	1		31.4612	0.0607812	0.329528	0	1	1
XM_037422035.1_15561	17.8499	2.0337	1.12334	0.920199	0.357469	1		17.8499	-0.686047	1.17288	0	1	1
XM_037422032.1_15558	2.08033	-0.492229	1.20517	0	1	NA		2.08033	-0.940786	1.29257	0	1	NA
XM_037420317.1_16188	1.62649	-0.0343627	1.31428	0	1	NA		1.62649	-0.285963	1.38006	0	1	NA
XM_037422028.1_15542	2.72437	0.11566	3.30868	0	1	NA		2.72437	0.122206	3.31714	0	1	NA
XM_037423273.1_17491	42.8905	0.372869	0.393076	0	1	1		42.8905	0.540952	0.395286	0	1	1
XM_037417656.1_3999	23.7192	-2.34972	0.820339	-1.64532	0.0999042	1		23.7192	-1.5259	0.809016	-0.650053	0.515658	1
XR_005110326.1_20862	16.473	0.229137	0.600604	0	1	1		16.473	0.129269	0.610563	0	1	1
XM_037422015.1_15508	1.87318	1.41748	1.36091	0.306769	0.759019	NA		1.87318	0.766605	1.43579	0	1	NA
XM_037419015.1_13115	56.4606	0.0123136	0.256001	0	1	1		56.4606	0.0483048	0.260868	0	1	1
XM_037418973.1_13046	1.23535	-1.60679	2.30648	-0.263079	0.79249	NA		1.23535	-0.243608	2.18778	0	1	NA
XM_037422004.1_15489	1.07181	-0.68884	2.68417	0	1	NA		1.07181	-2.19414	2.83805	-0.420762	0.673929	NA
XM_037432727.1_27171	25.1741	-1.37701	0.44277	-0.851473	0.394506	1		25.1741	-0.794783	0.435878	0	1	1
XM_037421991.1_15463	3.78044	0.177209	0.903403	0	1	NA		3.78044	0.16432	0.926357	0	1	NA
XM_037429218.1_24942	2.38525	0.277247	1.10109	0	1	NA		2.38525	0.259482	1.13077	0	1	NA
XM_037432533.1_27069	53.0126	-0.691171	0.296979	0	1	1		53.0126	-0.377483	0.297508	0	1	1
XM_037424035.1_1405	156.765	-0.102896	0.166028	0	1	1		156.765	0.217027	0.166249	0	1	1
XM_037421988.1_15458	141.54	0.337125	0.260887	0	1	1		141.54	0.228521	0.263563	0	1	1
XM_037421986.1_15449	4.87605	-0.575313	0.787839	0	1	NA		4.87605	-0.344599	0.795509	0	1	NA
XM_037427176.1_21774	2.3027	4.45542	1.74341	1.98199	0.0474803	NA		2.3027	3.76443	1.78497	1.54872	0.121448	NA
XM_037421956.1_15395	24.4342	-0.847286	0.380743	0	1	1		24.4342	-0.422589	0.378362	0	1	1
XM_037412190.1_4147	59.903	0.261409	0.252572	0	1	1		59.903	0.112301	0.259758	0	1	1
XM_037421965.1_15409	2.93279	-1.89337	1.1002	-0.812003	0.41679	NA		2.93279	-1.29894	1.06955	-0.279497	0.779863	NA
XM_037421952.1_15401	12.472	0.18674	0.509642	0	1	1		12.472	-0.404876	0.544473	0	1	1
XM_037426718.1_21120	1.65284	-0.0809613	1.49542	0	1	NA		1.65284	-0.283519	1.54863	0	1	NA
XM_037421957.1_15392	6.85066	-0.0140031	0.691142	0	1	1		6.85066	0.33692	0.690839	0	1	1
XM_037421782.1_15044	17.0138	-0.341626	0.50154	0	1	1		17.0138	-0.273788	0.509582	0	1	1
XM_037420769.1_15383	3.63581	0.369124	0.917866	0	1	NA		3.63581	-0.285815	0.98638	0	1	NA
XM_037434979.1_32373	5.52789	0.567744	0.771999	0	1	NA		5.52789	0.546504	0.789548	0	1	NA
XM_037426717.1_21121	1.27228	-4.6046	2.68054	-1.34473	0.178713	NA		1.27228	-4.26034	2.68051	-1.21631	0.223866	NA
XM_037435842.1_33782	22.9587	-0.1314	0.375241	0	1	1		22.9587	-0.48213	0.395123	0	1	1
XM_037418975.1_13050	65.1232	-1.40636	0.376491	-1.07934	0.280435	1		65.1232	-0.476625	0.368965	0	1	1
XR_005111395.1_29945	1.9055	0.540653	1.23954	0	1	NA		1.9055	-0.28083	1.35121	0	1	NA
XM_037413207.1_5418	589.92	0.443077	0.211654	0	1	1		589.92	0.299163	0.212497	0	1	1
XM_037435674.1_33581	1.80743	4.80813	3.92078	0.971267	0.331415	NA		1.80743	0	4.08046	0	1	NA
XM_037421920.1_15323	1.16714	3.37485	2.1121	1.1244	0.260844	NA		1.16714	2.93437	2.16209	0.894677	0.37096	NA
XM_037422949.1_16975	2.97055	-0.566317	1.44362	0	1	NA		2.97055	-0.639836	1.46993	0	1	NA
XM_037421917.1_15311	5.29322	0.387969	0.750284	0	1	NA		5.29322	0.242908	0.776556	0	1	NA
XM_037417840.1_10631	150.669	-0.203514	0.615465	0	1	1		150.669	-0.587638	0.617509	0	1	1
XM_037421901.1_15255	3.26704	2.15525	1.06634	1.08338	0.278641	NA		3.26704	0.629523	1.17856	0	1	NA
XM_037419006.1_13106	9.61736	-0.99075	0.569167	0	1	1		9.61736	-1.11142	0.595283	-0.187168	0.851529	1
XM_037420732.1_15253	12.6431	1.06324	0.531485	0.118991	0.905283	1		12.6431	-0.122843	0.582252	0	1	1
XM_037421003.1_13840	2.15447	1.86295	1.49423	0.577523	0.563586	NA		2.15447	2.2296	1.49305	0.823548	0.410196	NA
XM_037415811.1_9225	4.88372	-0.206788	0.788034	0	1	NA		4.88372	-0.385166	0.821209	0	1	NA
XM_037421892.1_15242	469.974	0.371027	0.327261	0	1	1		469.974	0.226486	0.327957	0	1	1
XR_005109576.1_15238	1.79108	0.660986	2.30885	0	1	NA		1.79108	4.71922	2.02263	1.8388	0.0659441	NA
XM_037421879.1_15226	3.32078	0.699554	1.19707	0	1	NA		3.32078	2.16505	1.13664	1.025	0.305364	NA
XM_037421368.1_14316	7.27634	-0.647376	0.638097	0	1	1		7.27634	-0.772904	0.665957	0	1	1
XM_037431088.1_26623	1.268	-1.0881	2.02251	-0.0435621	0.965253	NA		1.268	-0.696506	2.01702	0	1	NA
XM_037421876.1_15222	53.5013	0.774551	0.340976	0	1	1		53.5013	1.29064	0.33915	0.856971	0.391461	1
XM_037415781.1_9179	14.9442	-0.357444	0.465692	0	1	1		14.9442	-0.086714	0.46828	0	1	1
XM_037428899.1_2317	8.69988	0.133136	0.6409	0	1	1		8.69988	-0.334342	0.675131	0	1	1
XM_037432059.1_26757	13.4832	0.110917	0.516872	0	1	1		13.4832	0.0919392	0.528546	0	1	1
XM_037429398.1_25017	2.62995	-0.134396	1.04583	0	1	NA		2.62995	-0.134753	1.0754	0	1	NA
XM_037421869.1_15172	9.27487	0.822286	0.603161	0	1	1		9.27487	0.0346338	0.646568	0	1	1
XM_037429349.1_2409	3.85134	-0.817783	1.05841	0	1	NA		3.85134	-0.0580183	1.03101	0	1	NA
XM_037420717.1_15154	3.39555	0.69304	0.992283	0	1	NA		3.39555	1.15759	0.985254	0.159953	0.872918	NA
XM_037421854.1_15139	5.56229	5.87745	1.71022	2.85194	0.00434533	NA		5.56229	4.76908	1.73652	2.17048	0.0299702	NA
XM_037421852.1_15137	59.0265	1.96636	0.453408	2.13133	0.0330617	0.552614		59.0265	1.21141	0.461147	0.458436	0.646639	1
XM_037420709.1_15129	1.3209	-0.305836	1.46606	0	1	NA		1.3209	0.0396031	1.46591	0	1	NA
XM_037421836.1_15114	7.05515	0.324928	0.698921	0	1	1		7.05515	0.129773	0.722801	0	1	1
XM_037416124.1_9821	35.5717	1.10922	0.724185	0.150818	0.880119	1		35.5717	1.1125	0.726717	0.154804	0.876975	1
XM_037418327.1_11799	3.57036	-1.74475	2.12021	-0.351261	0.725393	NA		3.57036	-1.05524	2.10362	-0.0262614	0.979049	NA
XM_037414189.1_7269	3.28491	1.37667	1.02041	0.369139	0.712024	NA		3.28491	1.04474	1.05799	0.0422846	0.966272	NA
XM_037427243.1_2075	20.4418	-0.108871	0.407518	0	1	1		20.4418	0.137771	0.410223	0	1	1
XM_037422133.1_15877	14.8953	-0.700211	0.501915	0	1	1		14.8953	-0.177916	0.495675	0	1	1
XR_005109164.1_11976	2.05988	-0.928295	1.72034	0	1	NA		2.05988	-1.17285	1.77194	-0.0975487	0.922291	NA
XM_037420704.1_15085	1.9135	-1.29331	1.26254	-0.232316	0.816292	NA		1.9135	-0.649283	1.22352	0	1	NA
XM_037421813.1_15084	14.3951	0.224601	0.497907	0	1	1		14.3951	0.214724	0.508714	0	1	1
XM_037421807.1_15081	12.6377	0.200528	0.542675	0	1	1		12.6377	0.161637	0.555	0	1	1
XR_005109702.1_15060	40.0481	-0.47684	0.368623	0	1	1		40.0481	0.153912	0.363854	0	1	1
XM_037421798.1_15059	11.9364	-0.0567726	0.593946	0	1	1		11.9364	0.518984	0.58664	0	1	1
XM_037427444.1_22201	7.10818	-0.173938	0.857495	0	1	1		7.10818	-0.567404	0.888105	0	1	1
XM_037421791.1_15051	72.9806	0.111162	0.281659	0	1	1		72.9806	-0.0110825	0.286834	0	1	1
XM_037415915.1_3027	4.49278	-0.300797	0.788057	0	1	NA		4.49278	-0.410067	0.819905	0	1	NA
XM_037421788.1_15050	65.874	0.621443	0.265191	0	1	1		65.874	0.468721	0.271058	0	1	1
XM_037417508.1_10550	1346.3	2.05471	0.543382	1.94101	0.0522568	0.759363		1346.3	5.13519	0.542268	7.62574	2.4264e-14	1.43299e-11
XM_037422598.1_16486	148.116	-0.110189	0.29338	0	1	1		148.116	0.492765	0.292042	0	1	1
XM_037421776.1_15031	7.66076	-0.81296	0.670094	0	1	1		7.66076	-1.47317	0.732594	-0.645883	0.518355	1
XM_037431185.1_26060	2.39514	2.39423	1.41831	0.983022	0.325597	NA		2.39514	2.04476	1.45315	0.718966	0.472162	NA
XM_037420684.1_14999	3.9555	-0.40118	0.838919	0	1	NA		3.9555	-0.591373	0.880529	0	1	NA
XM_037421756.1_14992	13.0222	1.18283	0.578338	0.316123	0.751909	1		13.0222	1.22143	0.58593	0.377917	0.705492	1
XM_037421745.1_14983	8.30047	0.501558	0.614538	0	1	1		8.30047	0.185067	0.642133	0	1	1
XM_037420682.1_14981	1.07271	-0.617183	1.61104	0	1	NA		1.07271	-2.16478	1.8604	-0.626091	0.531256	NA
XM_037412809.1_2255	3.09054	0.345363	0.982203	0	1	NA		3.09054	-0.536861	1.07877	0	1	NA
XM_037412198.1_4162	10.7523	-0.396288	0.54638	0	1	1		10.7523	0.0398368	0.542575	0	1	1
XR_005111553.1_31588	9.10766	-0.10903	0.612932	0	1	1		9.10766	-0.243767	0.633444	0	1	1
XM_037426561.1_20917	2.43195	0.149595	1.0806	0	1	NA		2.43195	-0.960834	1.22479	0	1	NA
XR_005108984.1_10290	2.88766	2.71419	1.34816	1.27151	0.203547	NA		2.88766	-0.521573	1.66177	0	1	NA
XM_037420302.1_16157	1.31823	0.952461	1.95822	0	1	NA		1.31823	1.33973	1.95509	0.173768	0.862048	NA
XM_037421733.1_14960	1.18046	3.87721	2.34505	1.22693	0.21985	NA		1.18046	1.87204	2.52056	0.345971	0.729364	NA
XM_037425610.1_19912	20.0148	0.37522	0.423984	0	1	1		20.0148	-0.0796417	0.444945	0	1	1
XM_037421729.1_14953	15.99	0.123707	0.491204	0	1	1		15.99	0.505605	0.490176	0	1	1
XM_037421721.1_14944	77.6088	0.269717	0.234388	0	1	1		77.6088	0.263891	0.23857	0	1	1
XM_037425315.1_19490	1.64562	-0.572436	1.28291	0	1	NA		1.64562	-0.551987	1.32329	0	1	NA
XM_037421720.1_14943	2432.98	-0.0814423	0.175738	0	1	1		2432.98	-0.149998	0.175969	0	1	1
XM_037420667.1_14942	26.2515	0.259421	0.36787	0	1	1		26.2515	0.46149	0.371025	0	1	1
XM_037421719.1_14941	34.6666	0.330511	0.325761	0	1	1		34.6666	0.414086	0.330672	0	1	1
XR_005111880.1_33691	3.96437	0.775654	0.923861	0	1	NA		3.96437	0.61941	0.95114	0	1	NA
XR_005109526.1_16012	6.87125	0.364982	0.806137	0	1	1		6.87125	0.943598	0.797373	0	1	1
XM_037418447.1_11959	69.3294	0.680207	0.290874	0	1	1		69.3294	0.479386	0.296438	0	1	1
XM_037421710.1_14918	1.42025	-0.31641	1.35814	0	1	NA		1.42025	-0.700696	1.45582	0	1	NA
XM_037421709.1_14916	28.8262	0.253729	0.34425	0	1	1		28.8262	0.299568	0.350761	0	1	1
XM_037423202.1_1193	259.579	0.240477	0.478613	0	1	1		259.579	0.0584661	0.47957	0	1	1
XM_037421703.1_14906	9.89925	-1.08111	0.558228	-0.145296	0.884477	1		9.89925	-0.992074	0.572467	0	1	1
XM_037421691.1_14893	4.97973	0.692117	0.813328	0	1	NA		4.97973	0.717501	0.829073	0	1	NA
XM_037421688.1_14892	23.8621	0.608632	0.390432	0	1	1		23.8621	0.420817	0.402217	0	1	1
XM_037420647.1_14886	1.38791	0.688359	1.45079	0	1	NA		1.38791	0.447546	1.50981	0	1	NA
XM_037415511.1_8794	1.3952	1.28391	1.61693	0.175587	0.860618	NA		1.3952	1.38534	1.63669	0.235441	0.813867	NA
XM_037418637.1_12328	13.1158	-0.430768	0.792001	0	1	1		13.1158	-1.25238	0.825822	-0.305612	0.7599	1
XM_037431705.1_27656	100.244	0.363646	0.218541	0	1	1		100.244	0.739008	0.218253	0	1	1
XM_037416533.1_10485	243.633	-0.195351	0.227009	0	1	1		243.633	0.126965	0.227108	0	1	1
XM_037421841.1_15118	12.2287	-0.518103	0.493704	0	1	1		12.2287	-0.431807	0.504748	0	1	1
XM_037425039.1_19014	971.15	0.475587	0.222686	0	1	1		971.15	0.321798	0.223181	0	1	1
XM_037415161.1_2669	2.39228	2.02733	1.23704	0.830473	0.406271	NA		2.39228	0.788442	1.34387	0	1	NA
XM_037421669.1_14759	1.35819	2.58508	1.89195	0.837802	0.402142	NA		1.35819	1.95519	1.95763	0.487929	0.6256	NA
XM_037423129.1_17242	6.67578	-1.95129	0.859384	-1.10694	0.268321	1		6.67578	-0.752611	0.802669	0	1	1
XM_037420642.1_14753	7.43866	-0.0489639	0.638098	0	1	1		7.43866	0.107551	0.647123	0	1	1
XM_037421831.1_15108	136.357	0.0596712	0.234412	0	1	1		136.357	0.0832154	0.236699	0	1	1
XM_037421663.1_14748	8.27187	-1.61787	0.709711	-0.870592	0.383977	1		8.27187	-0.77806	0.680507	0	1	1
XM_037421792.1_15055	44.1392	0.605983	0.402284	0	1	1		44.1392	0.689003	0.405283	0	1	1
XM_037429702.1_2454	29.6367	-0.802903	0.3448	0	1	1		29.6367	-0.794347	0.354173	0	1	1
XM_037416145.1_9842	1.50185	-0.0394237	1.3746	0	1	NA		1.50185	-0.722313	1.49975	0	1	NA
XM_037429342.1_2408	12.5829	-0.71457	0.502667	0	1	1		12.5829	-0.247122	0.497511	0	1	1
XM_037426032.1_20414	209.081	0.573246	0.164352	0	1	1		209.081	0.718385	0.165535	0	1	1
XM_037427118.1_21689	58.0472	1.4693	0.276378	1.69804	0.0895005	1		58.0472	1.2047	0.283376	0.722369	0.470068	1
XM_037421661.1_14728	8.67866	-0.782623	0.612161	0	1	1		8.67866	-0.839477	0.633637	0	1	1
XM_037413555.1_6073	3.07602	-0.295438	0.957724	0	1	NA		3.07602	-0.285994	0.985591	0	1	NA
XM_037428857.1_23697	4.93863	0.490972	0.803126	0	1	NA		4.93863	0.15156	0.839986	0	1	NA
XM_037432485.1_27965	120.015	0.250145	0.201946	0	1	1		120.015	0.407532	0.203612	0	1	1
XM_037426811.1_21242	1.85834	0.494292	1.27055	0	1	NA		1.85834	0.620608	1.28955	0	1	NA
XM_037421651.1_14705	87.6401	-1.04147	0.265967	-0.15592	0.876096	1		87.6401	-0.696761	0.265972	0	1	1
XR_005111609.1_3414	2.13838	0.945432	2.12783	0	1	NA		2.13838	-0.286794	2.20966	0	1	NA
XM_037421648.1_14702	38.5006	0.255889	0.299334	0	1	1		38.5006	0.0633957	0.309617	0	1	1
XM_037421644.1_14697	11.3355	0.093807	0.517199	0	1	1		11.3355	-0.0522405	0.536211	0	1	1
XM_037435479.1_3628	1.80472	3.10989	2.04999	1.02922	0.303376	NA		1.80472	4.27094	2.01227	1.6255	0.104057	NA
XM_037421769.1_15016	2.30855	0	3.44751	0	1	NA		2.30855	5.16206	3.25674	1.27798	0.201255	NA
XM_037412616.1_4763	2.74205	-0.124142	1.04654	0	1	NA		2.74205	0.0424904	1.0609	0	1	NA
XM_037421630.1_14675	2.49096	0.710025	1.58012	0	1	NA		2.49096	0.648847	1.60095	0	1	NA
XM_037430615.1_25090	5.70048	-0.142362	0.804769	0	1	NA		5.70048	-0.057808	0.818097	0	1	NA
XM_037420621.1_14673	1.649	-0.572449	1.28392	0	1	NA		1.649	-0.547113	1.3236	0	1	NA
XM_037421624.1_14667	40.9668	0.180285	0.29714	0	1	1		40.9668	0.574402	0.296267	0	1	1
XM_037421622.1_14666	4.46532	0.535175	0.855048	0	1	NA		4.46532	0.870986	0.855509	0	1	NA
XM_037421600.1_14637	19.2387	-1.47593	3.19127	-0.149136	0.881446	1		19.2387	-7.73457	3.39597	-1.98311	0.0473555	1
XM_037421623.1_14665	2.34716	-0.916466	1.52342	0	1	NA		2.34716	-0.538922	1.52084	0	1	NA
XM_037421616.1_14655	175.244	0.897003	0.179388	0	1	1		175.244	0.914377	0.181419	0	1	1
XM_037421614.1_14653	8.67147	2.53979	1.08922	1.41366	0.157461	1		8.67147	3.56569	1.07656	2.38323	0.0171614	0.565687
XR_005109679.1_14446	855.372	-0.0204806	0.244276	0	1	1		855.372	0.563719	0.244024	0	1	1
XM_037421611.1_14650	11.6153	2.51945	0.69639	2.18189	0.0291178	0.504542		11.6153	1.71898	0.721706	0.996223	0.319142	1
XM_037421610.1_14649	1076.01	-0.0348728	0.152457	0	1	1		1076.01	-0.117859	0.153075	0	1	1
XM_037421607.1_14648	8.94252	-0.11046	0.570835	0	1	1		8.94252	-0.304505	0.59609	0	1	1
XM_037421601.1_14640	85.6539	0.758612	0.240848	0	1	1		85.6539	0.629798	0.245466	0	1	1
XR_005110086.1_19370	18.3309	4.44342	1.02861	3.34763	0.000815059	0.0335862		18.3309	3.09876	1.04529	2.00782	0.0446622	1
XM_037421905.1_15260	4.85534	0.170527	1.08295	0	1	NA		4.85534	-0.534385	1.13193	0	1	NA
XM_037421596.1_14636	204.728	-2.65305	0.381959	-4.32781	1.506e-05	0.00117286		204.728	-2.37354	0.382463	-3.59131	0.000329023	0.024039
XM_037421969.1_15416	3.82332	-0.865762	1.01641	0	1	NA		3.82332	-0.986713	1.05178	0	1	NA
XM_037420177.1_15964	33.5803	0.352016	0.328899	0	1	1		33.5803	0.252455	0.337533	0	1	1
XM_037421064.1_13907	3.57244	-3.30469	1.1608	-1.98542	0.0470976	NA		3.57244	-2.55356	1.0848	-1.43211	0.152112	NA
XM_037421583.1_14623	35.8301	0.703099	0.315047	0	1	1		35.8301	0.659783	0.321942	0	1	1
XM_037421584.1_14620	2.25088	0.269936	1.21428	0	1	NA		2.25088	0.0268779	1.26167	0	1	NA
XM_037416532.1_10486	21.1611	-0.194119	0.461016	0	1	1		21.1611	0.316363	0.457082	0	1	1
XM_037421582.1_14618	1.86772	-0.694557	1.30152	0	1	NA		1.86772	-1.35606	1.42848	-0.24926	0.80316	NA
XM_037433499.1_29140	1.6455	-0.568508	1.31175	0	1	NA		1.6455	-0.543002	1.35061	0	1	NA
XM_037421572.1_14608	1.12019	1.50626	1.94143	0.260768	0.794272	NA		1.12019	0.0160035	2.12995	0	1	NA
XM_037421569.1_14604	9.97128	-0.710253	0.642309	0	1	1		9.97128	-0.222684	0.636432	0	1	1
XM_037425008.1_18949	2.39154	-0.321526	1.35961	0	1	NA		2.39154	1.2033	1.26971	0.160119	0.872788	NA
XM_037421793.1_15056	18.7948	1.14669	0.60931	0.240742	0.809755	1		18.7948	0.580676	0.625265	0	1	1
XM_037418061.1_11378	7.84634	0.534545	0.678626	0	1	1		7.84634	0.325329	0.700505	0	1	1
XM_037421563.1_14597	41.2224	2.12627	0.342353	3.28979	0.00100263	0.0392701		41.2224	1.70577	0.35188	2.0057	0.0448879	1
XM_037431523.1_25816	492.932	0.229223	0.240393	0	1	1		492.932	0.168169	0.241156	0	1	1
XM_037421561.1_14596	4.12996	0.146985	0.857936	0	1	NA		4.12996	0.16464	0.878285	0	1	NA
XM_037421559.1_14591	1.89165	-0.980884	1.224	0	1	NA		1.89165	-0.97144	1.2675	0	1	NA
XM_037421553.1_14588	715.791	0.0106193	0.171828	0	1	1		715.791	0.104817	0.172296	0	1	1
XM_037421724.1_14949	77.538	-0.323792	0.220372	0	1	1		77.538	0.056768	0.219868	0	1	1
XM_037420606.1_14580	1.74058	-2.2976	1.51865	-0.854441	0.392861	NA		1.74058	-0.634637	1.29879	0	1	NA
XM_037432519.1_27217	957.935	-0.0529167	0.269768	0	1	1		957.935	0.116832	0.269925	0	1	1
XM_037421548.1_14574	8.61334	0.228268	0.579897	0	1	1		8.61334	-0.350679	0.622958	0	1	1
XM_037421993.1_15464	2.85029	-0.126063	1.014	0	1	NA		2.85029	0.20512	1.01504	0	1	NA
XM_037420319.1_16192	30.4478	-0.0702495	0.335706	0	1	1		30.4478	0.0303685	0.341211	0	1	1
XM_037421537.1_14560	6.2678	-0.228305	0.684662	0	1	1		6.2678	-0.283066	0.707277	0	1	1
XM_037421535.1_14558	2.06492	1.68545	1.29204	0.530517	0.595754	NA		2.06492	0.767576	1.38354	0	1	NA
XM_037422047.1_15587	17.4351	-0.970694	0.870203	0	1	1		17.4351	-0.0269923	0.859346	0	1	1
XM_037421528.1_14549	2.85885	1.17111	1.06982	0.159941	0.872927	NA		2.85885	0.708172	1.12101	0	1	NA
XM_037421526.1_14546	1.27296	0.685501	1.46729	0	1	NA		1.27296	0.0431711	1.58001	0	1	NA
XM_037420649.1_14890	1.32893	-0.63319	1.42023	0	1	NA		1.32893	-0.700824	1.47959	0	1	NA
XM_037421405.1_14365	1.43587	1.02553	1.63879	0.0155805	0.987569	NA		1.43587	1.66228	1.6152	0.410029	0.681784	NA
XM_037420597.1_14545	1.18907	0.439729	1.49805	0	1	NA		1.18907	0.0431946	1.58827	0	1	NA
XM_037416716.1_10964	4.9005	-0.126618	0.759709	0	1	NA		4.9005	-0.5026	0.807324	0	1	NA
XM_037421520.1_14539	2.25948	3.80969	1.85733	1.51276	0.130342	NA		2.25948	1.56779	2.00273	0.28351	0.776786	NA
XM_037421678.1_14863	4.6522	-0.132371	0.766186	0	1	NA		4.6522	-0.785184	0.838078	0	1	NA
XM_037422781.1_16745	1.2633	0.320055	3.81973	0	1	NA		1.2633	-3.08005	3.96178	-0.525029	0.599563	NA
XM_037421514.1_14531	21.6693	6.47999	1.36342	4.0193	5.83723e-05	0.00372689		21.6693	1.02548	1.54055	0.0165376	0.986805	1
XM_037421512.1_14527	59.362	-2.00738	0.31264	-3.22219	0.00127215	0.0472027		59.362	-1.00014	0.298541	-0.000459964	0.999633	1
XM_037420590.1_14523	2.62434	1.91582	1.22256	0.7491	0.453797	NA		2.62434	1.44992	1.26773	0.354903	0.722663	NA
XM_037432451.1_27774	43.9676	-0.290981	0.326086	0	1	1		43.9676	-0.352495	0.333132	0	1	1
XM_037421502.1_14512	5.94062	0.259014	1.3745	0	1	NA		5.94062	0.0582884	1.38951	0	1	NA
XM_037427735.1_22621	1.38912	0.916721	2.78045	0	1	NA		1.38912	1.50608	2.76838	0.182809	0.854948	NA
XM_037421503.1_14511	2.88116	0.670521	1.57821	0	1	NA		2.88116	0.580497	1.59768	0	1	NA
XM_037421501.1_14508	155.583	0.491501	0.297092	0	1	1		155.583	0.103761	0.300575	0	1	1
XM_037427075.1_21633	4.81857	0.0182946	0.800593	0	1	NA		4.81857	-0.808886	0.87826	0	1	NA
XM_037420497.1_15510	1.32911	0.721696	1.80284	0	1	NA		1.32911	1.66118	1.75329	0.37711	0.706092	NA
XM_037432499.1_2926	16.729	-2.90319	1.58836	-1.19821	NA	NA		16.729	-1.948	1.57497	-0.601915	NA	NA
XM_037432873.1_27231	2.70031	1.52912	1.60231	0.330223	0.741231	NA		2.70031	-0.269316	1.72451	0	1	NA
XR_005110998.1_25143	1.79387	3.33796	3.16439	0.738836	0.460007	NA		1.79387	4.15204	3.15107	1.00031	0.317161	NA
XM_037421491.1_14491	8.61118	-1.89799	0.677929	-1.32461	0.185302	1		8.61118	-1.0373	0.643868	-0.0579349	0.9538	1
XM_037419347.1_63	9.86461	-0.901186	0.576272	0	1	1		9.86461	-0.17699	0.557828	0	1	1
XM_037426027.1_20410	31.902	0.735526	0.379638	0	1	1		31.902	-0.109022	0.401526	0	1	1
XM_037420978.1_13803	9.48141	0.419686	0.564904	0	1	1		9.48141	-0.337965	0.612243	0	1	1
XM_037431925.1_27644	142.705	0.197008	0.174262	0	1	1		142.705	0.4029	0.175473	0	1	1
XM_037421472.1_14464	23.4169	0.108351	0.387286	0	1	1		23.4169	0.214753	0.39311	0	1	1
XM_037426061.1_20455	19.797	0.576512	0.417201	0	1	1		19.797	0.439999	0.429233	0	1	1
XM_037421468.1_14457	68.7398	-1.60606	0.274923	-2.20448	0.0274909	0.487071		68.7398	-0.854267	0.26747	0	1	1
XM_037420571.1_14454	5.61054	-0.649875	0.827936	0	1	NA		5.61054	0.0247425	0.809623	0	1	NA
XR_005110193.1_19206	0.980305	3.54851	2.47692	1.0289	0.303526	NA		0.980305	1.84186	2.63787	0.319144	0.749618	NA
XM_037421461.1_14451	2.89535	2.01472	1.7677	0.574033	0.565946	NA		2.89535	0.401613	1.85303	0	1	NA
XM_037430388.1_26170	1.93507	0.861473	1.24321	0	1	NA		1.93507	0.361713	1.31503	0	1	NA
XM_037421454.1_14442	1.16982	-0.317369	1.58043	0	1	NA		1.16982	-2.17687	1.8614	-0.632248	0.527225	NA
XM_037421450.1_14441	46.2703	0.759058	0.294101	0	1	1		46.2703	0.483349	0.303364	0	1	1
XM_037421447.1_14433	74.6716	0.618478	0.232523	0	1	1		74.6716	0.551492	0.237365	0	1	1
XM_037414439.1_5799	37.6229	0.575612	0.352097	0	1	1		37.6229	0.138268	0.364777	0	1	1
XM_037432835.1_2977	4.89142	-0.607698	0.811106	0	1	NA		4.89142	-0.0707181	0.798677	0	1	NA
XM_037421433.1_14417	1.06498	0.426013	1.58975	0	1	NA		1.06498	-0.53311	1.77261	0	1	NA
XM_037415231.1_8360	2.85543	4.31564	1.80193	1.84005	0.0657603	NA		2.85543	0.959302	2.04795	0	1	NA
XM_037420565.1_14407	13.3151	2.96871	0.717794	2.74273	0.00609312	0.155892		13.3151	1.35763	0.759775	0.470699	0.637856	1
XM_037415126.1_8092	3.90858	0.425184	0.9029	0	1	NA		3.90858	0.460824	0.92119	0	1	NA
XM_037426274.1_1916	100.044	-0.447076	0.272593	0	1	1		100.044	-0.359368	0.275005	0	1	1
XM_037424493.1_19008	9.06158	-0.399882	0.675538	0	1	1		9.06158	-1.11448	0.724727	-0.157965	0.874484	1
XM_037421425.1_14404	1.07225	-0.306433	1.57417	0	1	NA		1.07225	-0.982042	1.73639	0	1	NA
XM_037428087.1_22035	1.52652	-0.284367	1.37126	0	1	NA		1.52652	-0.276353	1.41043	0	1	NA
XM_037421422.1_14399	15.1075	-0.502358	0.447429	0	1	1		15.1075	-0.439632	0.458183	0	1	1
XM_037421415.1_14394	164.374	1.47354	0.208506	2.27109	0.0231415	0.425043		164.374	1.36186	0.210946	1.71544	0.0862651	1
XM_037421408.1_14368	1.39553	2.8821	1.99589	0.942991	0.345686	NA		1.39553	1.52513	2.11281	0.248547	0.803712	NA
XM_037419925.1_12973	5.37575	-0.37836	0.721069	0	1	NA		5.37575	-0.619514	0.760103	0	1	NA
XM_037417620.1_10907	9.56377	-0.864721	0.561545	0	1	1		9.56377	-0.582568	0.564794	0	1	1
XM_037421394.1_14352	111.273	0.608989	0.208007	0	1	1		111.273	0.657532	0.210606	0	1	1
XM_037421390.1_14348	59.984	0.504202	0.269908	0	1	1		59.984	0.388175	0.275866	0	1	1
XM_037421389.1_14347	14.2616	-0.272256	0.46777	0	1	1		14.2616	-0.171594	0.476603	0	1	1
XM_037421379.1_14336	3.76083	-0.878289	0.941905	0	1	NA		3.76083	-0.700952	0.955346	0	1	NA
XM_037429914.1_2488	11.0794	-0.511509	0.530364	0	1	1		11.0794	-0.21471	0.532417	0	1	1
XM_037426657.1_21042	1.63383	-0.0392481	1.28726	0	1	NA		1.63383	-0.285592	1.35365	0	1	NA
XM_037415827.1_2957	16.2115	0.926889	0.531247	0	1	1		16.2115	0.530716	0.54856	0	1	1
XM_037427284.1_21973	4.12391	1.76411	0.9884	0.773076	0.439477	NA		4.12391	1.4064	1.01938	0.398671	0.690136	NA
XM_037421796.1_15057	15.0922	-0.320343	1.7995	0	1	1		15.0922	0.0335735	1.79942	0	1	1
XM_037420551.1_14308	1.08866	0.107086	1.5575	0	1	NA		1.08866	0.043259	1.6114	0	1	NA
XM_037420549.1_14302	92.9987	-0.721271	0.376332	0	1	1		92.9987	-0.171234	0.374796	0	1	1
XM_037421350.1_14296	16.4867	-0.00210801	0.441741	0	1	1		16.4867	0.281957	0.443602	0	1	1
XM_037421349.1_14295	1.80673	0.697854	1.28167	0	1	NA		1.80673	0.358721	1.34207	0	1	NA
XM_037420492.1_15313	1.3548	0.333714	2.06727	0	1	NA		1.3548	1.81209	1.97737	0.410691	0.681299	NA
XM_037413194.1_5390	13.0232	-1.12027	0.542688	-0.221613	0.824615	1		13.0232	-0.207975	0.51918	0	1	1
XM_037424332.1_18416	5.75034	0.985008	0.757447	0	1	NA		5.75034	0.582189	0.791423	0	1	NA
XM_037415164.1_8145	63.2061	0.12906	0.352388	0	1	1		63.2061	0.546341	0.351688	0	1	1
XM_037421338.1_14280	30.6215	-0.00129135	0.337661	0	1	1		30.6215	-0.0307254	0.345978	0	1	1
XM_037421031.1_552	10.9555	-0.182978	0.526824	0	1	1		10.9555	-0.326441	0.547354	0	1	1
XM_037421336.1_14276	141.784	0.445478	0.183549	0	1	1		141.784	0.636722	0.184772	0	1	1
XM_037421333.1_14272	14.0549	-1.11563	0.539325	-0.2144	0.830235	1		14.0549	-0.901652	0.54465	0	1	1
XM_037420541.1_14265	44.139	2.7897	0.575621	3.10917	0.00187615	0.0642333		44.139	1.96795	0.583845	1.65789	0.0973405	1
XM_037418349.1_11829	25.4147	-0.486088	0.352239	0	1	1		25.4147	-0.621901	0.366369	0	1	1
XM_037427028.1_21579	2.8835	2.17445	1.47089	0.79846	0.424604	NA		2.8835	1.38505	1.52	0.253324	0.800018	NA
XM_037430883.1_26320	2.32792	1.11869	1.28982	0.0920172	0.926684	NA		2.32792	1.78732	1.26944	0.620213	0.535118	NA
XM_037421328.1_14264	83.7743	-1.05867	0.386732	-0.15171	0.879416	1		83.7743	-0.864698	0.388157	0	1	1
XM_037421323.1_14255	23.7826	0.149887	0.366974	0	1	1		23.7826	0.17251	0.375123	0	1	1
XR_005109042.1_10969	6.94106	-1.15623	0.711216	-0.219663	0.826134	1		6.94106	-0.750484	0.70742	0	1	1
XM_037428146.1_22375	2.50868	-0.761784	1.03542	0	1	NA		2.50868	-1.42102	1.15507	-0.364493	0.71549	NA
XM_037421317.1_14249	134.077	0.470522	0.21854	0	1	1		134.077	0.372529	0.221733	0	1	1
XR_005108732.1_9293	4.31912	-0.408477	0.835246	0	1	NA		4.31912	-0.17958	0.843188	0	1	NA
XM_037433089.1_3009	3.28765	-0.549985	0.960349	0	1	NA		3.28765	-1.07625	1.03892	-0.0733983	0.941489	NA
XM_037415206.1_8238	690.374	-0.593828	0.251746	0	1	1		690.374	-0.427886	0.252021	0	1	1
XM_037420435.1_14238	34.3831	0.191102	0.320388	0	1	1		34.3831	0.313581	0.324781	0	1	1
XM_037427273.1_21964	91.5085	0.560281	0.240706	0	1	1		91.5085	0.50641	0.244447	0	1	1
XM_037421303.1_14230	35.7696	2.52655	0.656197	2.32636	0.0199996	0.387259		35.7696	3.51053	0.651444	3.85379	0.000116305	0.00981349
XM_037425837.1_20191	60.632	-0.643032	0.320635	0	1	1		60.632	-0.237383	0.319824	0	1	1
XM_037421297.1_14225	7.89924	1.81288	0.798055	1.01857	0.308405	1		7.89924	0.670514	0.845847	0	1	1
XM_037413727.1_6370	4.04134	-1.5037	1.08228	-0.465404	0.641642	NA		4.04134	-0.834064	1.05738	0	1	NA
XM_037421289.1_14215	25.8435	0.672843	0.388729	0	1	1		25.8435	0.516881	0.398876	0	1	1
XM_037421278.1_14203	2.2753	1.91373	1.26734	0.720981	0.470921	NA		2.2753	0.784857	1.36807	0	1	NA
XM_037421273.1_14196	1.64793	-0.973851	1.40579	0	1	NA		1.64793	-1.97634	1.61709	-0.603763	0.546001	NA
XM_037421267.1_14190	90.2275	0.523383	0.226797	0	1	1		90.2275	0.269503	0.233001	0	1	1
XM_037420427.1_14187	31.7859	-0.370848	0.318936	0	1	1		31.7859	-0.37899	0.327674	0	1	1
XM_037432769.1_26921	1.24074	-2.05315	1.91247	-0.550676	0.581856	NA		1.24074	-1.7879	1.92727	-0.408818	0.682673	NA
XM_037425479.1_19751	37.7393	-0.324069	0.295462	0	1	1		37.7393	-0.0850558	0.297756	0	1	1
XM_037421261.1_14176	16.487	-0.0559639	0.439022	0	1	1		16.487	-0.0268485	0.449083	0	1	1
XM_037426001.1_20366	3.69018	0.870593	0.923401	0	1	NA		3.69018	0.208109	0.984788	0	1	NA
XM_037420422.1_14174	1.38014	-3.6509	2.14874	-1.2337	0.217315	NA		1.38014	-4.26845	2.14873	-1.52111	0.128233	NA
XM_037421532.1_14556	2.19767	0.949364	1.1499	0	1	NA		2.19767	-0.289212	1.29224	0	1	NA
XM_037420415.1_14152	26.6542	1.63509	0.439278	1.44577	0.148243	1		26.6542	1.49559	0.446715	1.10941	0.267255	1
XM_037432469.1_27089	21.2112	1.19704	0.440001	0.447826	0.654279	1		21.2112	1.15279	0.447807	0.341201	0.732952	1
XM_037413645.1_6201	2.34132	0.561022	1.11107	0	1	NA		2.34132	-0.21193	1.20728	0	1	NA
XM_037422813.1_16787	4.48282	2.69635	1.52679	1.11106	0.266545	NA		4.48282	1.22938	1.58061	0.14512	0.884616	NA
XM_037421222.1_14122	371.579	6.74484	0.634902	9.04839	1.45093e-19	1.02827e-16		371.579	7.30599	0.634758	9.93449	2.94695e-23	3.48084e-20
XM_037421218.1_14116	3.43617	0.452572	1.06965	0	1	NA		3.43617	-0.119681	1.12549	0	1	NA
XM_037418984.1_13067	37.0527	-0.338202	0.307486	0	1	1		37.0527	-0.124903	0.3103	0	1	1
XM_037435848.1_33771	4.29865	1.13811	0.888957	0.15536	0.876537	NA		4.29865	1.04919	0.91036	0.054036	0.956907	NA
XM_037421205.1_14106	4.1767	-1.64823	1.03182	-0.628237	0.529848	NA		4.1767	-0.559751	0.972504	0	1	NA
XM_037419998.1_210	2.81637	-0.950599	1.02906	0	1	NA		2.81637	-0.602896	1.02871	0	1	NA
XM_037421212.1_14102	6.08078	-0.0485102	0.776864	0	1	1		6.08078	0.15088	0.783892	0	1	1
XR_005110491.1_22629	3.46674	-1.07666	1.46924	-0.0521744	0.95839	NA		3.46674	-0.991499	1.48514	0	1	NA
XM_037421211.1_14099	50.1035	-0.506534	0.312897	0	1	1		50.1035	-0.401907	0.316865	0	1	1
XM_037421201.1_14091	3.57165	1.29252	1.0756	0.271956	0.785656	NA		3.57165	1.41043	1.08646	0.377774	0.705598	NA
XM_037420490.1_15298	278.42	-0.479701	0.150542	0	1	1		278.42	-0.0230227	0.149881	0	1	1
XM_037426946.1_21430	8.68869	0.514765	0.648898	0	1	1		8.68869	-0.036514	0.6837	0	1	1
XM_037421198.1_14089	1.31831	-0.908138	1.4721	0	1	NA		1.31831	-1.58259	1.64411	-0.354348	0.723078	NA
XM_037420396.1_14075	13.6996	-0.630572	0.566381	0	1	1		13.6996	-1.07405	0.595917	-0.124257	0.901112	1
XM_037421188.1_14073	16.4515	0.671757	0.471562	0	1	1		16.4515	0.74407	0.478584	0	1	1
XM_037421180.1_14065	20.9934	-0.0872275	0.388246	0	1	1		20.9934	-0.0545459	0.397145	0	1	1
XM_037430735.1_26135	46.7666	-1.38032	0.294904	-1.28963	0.197179	1		46.7666	-0.928414	0.29234	0	1	1
XM_037430947.1_26064	20.0746	0.423346	0.420924	0	1	1		20.0746	-0.141589	0.445024	0	1	1
XM_037428458.1_23069	5.74266	0.157117	0.716722	0	1	NA		5.74266	-0.0566985	0.747273	0	1	NA
XM_037421167.1_14036	56.9653	-0.038726	0.244848	0	1	1		56.9653	-0.129457	0.252128	0	1	1
XM_037421732.1_14963	6.14571	0.342461	0.690824	0	1	1		6.14571	0.0355331	0.724394	0	1	1
XM_037421142.1_14013	23.0918	-0.570172	0.415765	0	1	1		23.0918	-0.265092	0.41683	0	1	1
XM_037421145.1_14012	5.42575	0.474707	0.917901	0	1	NA		5.42575	0.8551	0.916446	0	1	NA
XR_005109652.1_14010	1.34168	0.129405	1.63708	0	1	NA		1.34168	0.838004	1.60107	0	1	NA
XM_037421135.1_14007	18.2076	0.228469	0.445115	0	1	1		18.2076	-0.165525	0.465895	0	1	1
XM_037421136.1_14006	11.1966	-0.689716	0.521843	0	1	1		11.1966	-0.590834	0.533259	0	1	1
XM_037420220.1_16019	25.5425	0.697358	0.427561	0	1	1		25.5425	0.516093	0.437372	0	1	1
XM_037431728.1_2814	28.376	0.575012	0.520515	0	1	1		28.376	1.11929	0.517815	0.230379	0.817797	1
XM_037426973.1_21476	1.65482	-0.527443	1.89822	0	1	NA		1.65482	-0.604406	1.93404	0	1	NA
XM_037422581.1_16465	23.9326	2.12728	0.539791	2.08837	0.0367648	0.589485		23.9326	1.97997	0.546382	1.79357	0.072882	1
XM_037422392.1_16228	7.47109	-0.855043	0.63725	0	1	1		7.47109	-0.442359	0.633264	0	1	1
XM_037421120.1_13988	1.39251	3.34695	1.86957	1.25534	0.209354	NA		1.39251	3.50916	1.88041	1.33437	0.182083	NA
XM_037419077.1_13240	50.1324	-0.418173	0.278967	0	1	1		50.1324	-0.0994205	0.279426	0	1	1
XM_037434836.1_32148	5.63648	0.0851058	0.724357	0	1	NA		5.63648	-0.0567501	0.751385	0	1	NA
XM_037420369.1_13965	6.98237	-1.1452	0.723516	-0.200689	0.840942	1		6.98237	-0.732981	0.719425	0	1	1
XM_037421105.1_13960	22.507	0.632476	0.391721	0	1	1		22.507	0.709279	0.397839	0	1	1
XM_037434349.1_3354	1.25658	0.655276	2.79976	0	1	NA		1.25658	2.91232	2.66563	0.717398	0.473129	NA
XM_037421095.1_13949	28.7437	0.614088	0.37998	0	1	1		28.7437	0.318678	0.392259	0	1	1
XM_037429251.1_2400	39.1281	-0.345725	0.286198	0	1	1		39.1281	-0.335735	0.293634	0	1	1
XM_037413436.1_5847	61.7345	0.438637	0.412257	0	1	1		61.7345	0.850297	0.411724	0	1	1
XM_037430654.1_25997	7.51346	-0.189855	0.627058	0	1	1		7.51346	-0.522883	0.662824	0	1	1
XM_037435538.1_33397	5.03062	-1.17741	0.81004	-0.219019	0.826635	NA		5.03062	-0.952944	0.819274	0	1	NA
XM_037428642.1_23419	4.69547	0.426714	1.09334	0	1	NA		4.69547	0.438051	1.10704	0	1	NA
XM_037422656.1_16559	118.493	0.984275	0.213089	0	1	1		118.493	0.878003	0.216558	0	1	1
XM_037421066.1_13914	10.7963	1.18977	0.574025	0.330591	0.740954	1		10.7963	-0.0874668	0.632202	0	1	1
XM_037420200.1_15993	7.02612	1.65338	0.881988	0.740804	0.458812	1		7.02612	1.38965	0.899763	0.433057	0.664973	1
XR_005108546.1_5878	1.31176	-0.595707	1.63128	0	1	NA		1.31176	-0.716497	1.69016	0	1	NA
XM_037420360.1_13920	23.4533	0.455001	0.377037	0	1	1		23.4533	0.35308	0.387667	0	1	1
XM_037415725.1_9096	8.52065	0.413991	0.680102	0	1	1		8.52065	0.222043	0.699922	0	1	1
XM_037421054.1_13895	77.4433	-0.577725	0.347057	0	1	1		77.4433	-0.551622	0.350238	0	1	1
XM_037421055.1_13894	90.1859	1.06246	0.289251	0.215933	0.82904	1		90.1859	0.603292	0.295418	0	1	1
XM_037421260.1_14173	4.8766	-2.3567	1.06821	-1.27007	0.204059	NA		4.8766	-4.94036	1.50801	-2.61295	0.00897657	NA
XM_037421052.1_13887	5.33839	-0.294066	0.735068	0	1	NA		5.33839	-0.747776	0.788022	0	1	NA
XM_037421247.1_14148	90.2322	0.37122	0.210789	0	1	1		90.2322	0.454579	0.213688	0	1	1
XM_037431394.1_26679	12.6226	0.359941	0.500121	0	1	1		12.6226	0.263116	0.515093	0	1	1
XM_037421040.1_13879	14.9905	0.648292	0.472236	0	1	1		14.9905	0.534607	0.485394	0	1	1
XM_037423101.1_17207	8.00115	0.713562	0.726927	0	1	1		8.00115	0.245222	0.75623	0	1	1
XM_037418142.1_11525	5.80551	-0.872488	1.16696	0	1	NA		5.80551	-0.680843	1.17346	0	1	NA
XM_037418599.1_12226	2.46639	0.0230892	1.0404	0	1	NA		2.46639	-0.641392	1.13726	0	1	NA
XR_005109647.1_13873	14.1578	1.48382	0.537252	0.900554	0.367825	1		14.1578	1.00469	0.557566	0.00841287	0.993288	1
XM_037421028.1_13865	40.949	-0.00108897	0.572502	0	1	1		40.949	-0.209767	0.578127	0	1	1
XM_037415637.1_8968	1.26927	1.52262	1.9955	0.261899	0.793399	NA		1.26927	0.61575	2.09449	0	1	NA
XM_037432883.1_27254	72.0646	0.0169495	0.240131	0	1	1		72.0646	0.675206	0.236126	0	1	1
XM_037421025.1_13861	57.3249	0.735094	0.272198	0	1	1		57.3249	0.521693	0.27946	0	1	1
XM_037416620.1_10709	87.548	0.273556	0.305096	0	1	1		87.548	-0.119656	0.311421	0	1	1
XM_037421019.1_13859	11.2181	0.46443	0.602589	0	1	1		11.2181	0.682096	0.606472	0	1	1
XM_037421754.1_14990	16.8831	0.733486	0.469764	0	1	1		16.8831	0.778992	0.477253	0	1	1
XM_037421017.1_13854	2.88549	-0.701205	1.50755	0	1	NA		2.88549	-0.646402	1.52597	0	1	NA
XM_037421016.1_13853	2.52346	1.90211	1.39868	0.644973	0.518945	NA		2.52346	1.29209	1.44835	0.201673	0.840172	NA
XM_037421013.1_13850	68.3019	0.391231	0.243772	0	1	1		68.3019	0.217325	0.250475	0	1	1
XM_037421012.1_13849	6.33515	-0.16674	0.677744	0	1	1		6.33515	-0.280532	0.703402	0	1	1
XM_037421008.1_13845	32.2961	-0.404846	0.327845	0	1	1		32.2961	0.103737	0.324074	0	1	1
XM_037426017.1_20390	789.033	0.113532	0.189515	0	1	1		789.033	0.0524982	0.190135	0	1	1
XM_037412598.1_4720	3.13337	-0.178066	0.925388	0	1	NA		3.13337	-0.827889	1.01439	0	1	NA
XM_037413003.1_4912	1.67074	-0.0323909	1.80587	0	1	NA		1.67074	-0.262853	1.85166	0	1	NA
XM_037432561.1_26811	5.98032	-0.73446	0.722095	0	1	1		5.98032	-0.688741	0.741247	0	1	1
XM_037420988.1_13817	9.55671	0.383199	0.566651	0	1	1		9.55671	0.321061	0.582584	0	1	1
XM_037420984.1_13816	3.65241	-0.199637	0.88709	0	1	NA		3.65241	-0.864344	0.968607	0	1	NA
XM_037420983.1_13814	31.4635	0.345092	0.339696	0	1	1		31.4635	0.397318	0.345511	0	1	1
XM_037428786.1_23607	6.36807	0.380855	0.774516	0	1	1		6.36807	0.920434	0.766345	0	1	1
XM_037420335.1_13796	40.4235	0.553782	0.314045	0	1	1		40.4235	0.547446	0.319727	0	1	1
XM_037420974.1_13794	32.7769	-0.722594	0.324293	0	1	1		32.7769	-0.483233	0.32697	0	1	1
XM_037420334.1_13792	5.65189	-3.22634	0.937171	-2.37559	0.0175207	NA		5.65189	-2.62306	0.899966	-1.80347	0.0713142	NA
XM_037429290.1_24919	3.92769	-0.91462	1.60269	0	1	NA		3.92769	1.42537	1.50632	0.282389	0.777645	NA
XM_037420966.1_13779	5.22867	-1.18356	0.769758	-0.23847	0.811517	NA		5.22867	-1.23547	0.801839	-0.293665	0.769014	NA
XR_005109147.1_11507	1.13018	-1.59664	1.71427	-0.348044	0.727807	NA		1.13018	-0.678474	1.61243	0	1	NA
XM_037425003.1_18942	1.92103	-1.02616	2.15733	-0.0121262	0.990325	NA		1.92103	-0.853018	2.16991	0	1	NA
XM_037418507.1_4608	84.0661	3.43661	0.452142	5.38903	7.08404e-08	1.2873e-05		84.0661	2.21147	0.459859	2.63444	0.0084277	0.324604
XM_037420964.1_13775	21.4311	0.174123	0.39265	0	1	1		21.4311	-0.00928902	0.40671	0	1	1
XM_037421082.1_13934	15.9421	0.00590759	0.465616	0	1	1		15.9421	0.0438029	0.475032	0	1	1
XM_037419297.1_13754	21.0658	0.860039	0.439333	0	1	1		21.0658	0.761567	0.448754	0	1	1
XM_037419290.1_13740	10.0632	0.331988	0.587896	0	1	1		10.0632	0.753765	0.585176	0	1	1
XM_037417397.1_10067	2.50868	-0.761784	1.03542	0	1	NA		2.50868	-1.42102	1.15507	-0.364493	0.71549	NA
XM_037421795.1_15054	39.5421	1.81913	0.458946	1.7848	0.074293	0.982303		39.5421	1.17657	0.469123	0.376394	0.706624	1
XM_037421439.1_14425	107.718	0.350482	0.204313	0	1	1		107.718	0.422174	0.206948	0	1	1
XM_037413683.1_6296	38.071	-0.152669	0.291566	0	1	1		38.071	-0.324082	0.302801	0	1	1
XM_037419285.1_13734	3.70612	0.347914	0.921654	0	1	NA		3.70612	0.343045	0.943426	0	1	NA
XM_037432643.1_28206	10.4156	-1.62238	0.606583	-1.02604	0.304875	1		10.4156	-0.632666	0.571284	0	1	1
XM_037413967.1_6754	2.90353	-0.958328	1.02368	0	1	NA		2.90353	-0.430734	1.00619	0	1	NA
XM_037421214.1_14108	12.458	0.399848	0.594563	0	1	1		12.458	0.137797	0.612382	0	1	1
XR_005109286.1_13707	2.87346	-0.768577	1.51148	0	1	NA		2.87346	-0.200563	1.49772	0	1	NA
XM_037419276.1_13705	7.68593	-0.903989	0.69131	0	1	1		7.68593	-0.433086	0.684658	0	1	1
XM_037420180.1_15967	3.151	-0.661066	1.12532	0	1	NA		3.151	0.449118	1.06967	0	1	NA
XM_037422414.1_16255	3.6207	-0.0379152	1.14567	0	1	NA		3.6207	0.56457	1.13184	0	1	NA
XM_037421912.1_15277	2.49523	-0.450903	1.0426	0	1	NA		2.49523	-1.28015	1.17361	-0.238704	0.811335	NA
XM_037419253.1_13679	1.51564	-3.21077	1.73109	-1.2771	0.201568	NA		1.51564	-0.982623	1.4608	0	1	NA
XR_005108572.1_6348	1.75303	0.835174	1.6028	0	1	NA		1.75303	0.00384625	1.6934	0	1	NA
XM_037419245.1_13665	26.4122	-0.486349	0.355889	0	1	1		26.4122	0.0591766	0.350577	0	1	1
XM_037418933.1_12965	14.5772	0.738411	0.545803	0	1	1		14.5772	0.160284	0.570472	0	1	1
XM_037419234.1_13652	6.5722	0.916747	0.735593	0	1	1		6.5722	0.862849	0.751602	0	1	1
XM_037419929.1_195	2.03966	-2.1714	1.28786	-0.909571	0.363049	NA		2.03966	-1.42161	1.22005	-0.34557	0.729666	NA
XM_037436281.1_4006	14.1219	-0.204808	0.459383	0	1	1		14.1219	-0.278898	0.474986	0	1	1
XM_037433112.1_28123	6.18364	-0.377294	0.688484	0	1	1		6.18364	-0.196775	0.697982	0	1	1
XM_037419219.1_13622	5.52979	-2.42254	0.859814	-1.65448	0.0980306	NA		5.52979	-2.51205	0.911188	-1.65943	0.0970292	NA
XM_037431294.1_26038	1.4319	-0.883722	1.38695	0	1	NA		1.4319	-0.948156	1.44727	0	1	NA
XM_037419216.1_13621	7.87113	-0.563706	0.99627	0	1	1		7.87113	0.469702	0.974371	0	1	1
XM_037421560.1_14592	11.2933	-1.65926	0.575503	-1.14553	0.251989	1		11.2933	-1.07834	0.562377	-0.139303	0.889211	1
XM_037424602.1_19482	11.172	0.759883	0.540227	0	1	1		11.172	0.559444	0.558363	0	1	1
XM_037419217.1_13619	2.18377	0.821821	2.66597	0	1	NA		2.18377	1.87386	2.64192	0.330765	0.740822	NA
XM_037419213.1_13616	22.8271	-0.0930064	0.383215	0	1	1		22.8271	0.105733	0.387049	0	1	1
XM_037420109.1_13614	1.36868	1.51793	1.58623	0.326517	0.744033	NA		1.36868	1.05128	1.65552	0.030977	0.975288	NA
XM_037419208.1_13608	5.17422	0.0449711	0.816618	0	1	NA		5.17422	-0.361719	0.85886	0	1	NA
XM_037419209.1_13607	2.55738	-1.05753	1.142	-0.0503756	0.959823	NA		2.55738	-0.50334	1.12109	0	1	NA
XM_037425024.1_18986	1.81025	-0.125026	1.26424	0	1	NA		1.81025	-1.74931	1.53786	-0.487242	0.626087	NA
XM_037419204.1_13599	3.5361	-0.423739	0.892598	0	1	NA		3.5361	-0.371857	0.916037	0	1	NA
XM_037418259.1_11688	30.8991	-1.9411	0.457615	-2.05652	0.039732	0.621591		30.8991	-1.19707	0.446506	-0.441365	0.658949	1
XM_037423637.1_1278	36.6418	-0.317069	0.346552	0	1	1		36.6418	-0.473773	0.356571	0	1	1
XM_037418234.1_11660	1.29373	0.0194912	1.42117	0	1	NA		1.29373	-0.36447	1.51477	0	1	NA
XM_037434096.1_31105	3.68215	-0.892785	0.965979	0	1	NA		3.68215	0.153479	0.912148	0	1	NA
XM_037420102.1_13580	20.9328	-0.231409	0.387629	0	1	1		20.9328	-0.00496909	0.391078	0	1	1
XM_037429340.1_24956	1.16648	1.28191	1.63283	0.172649	0.862927	NA		1.16648	0.625629	1.7358	0	1	NA
XM_037420098.1_13557	1.2262	-0.714011	1.5357	0	1	NA		1.2262	0.0340253	1.47955	0	1	NA
XM_037420094.1_13549	1.23245	-1.03983	1.49195	-0.0266991	0.9787	NA		1.23245	-0.69583	1.49195	0	1	NA
XM_037416549.1_10510	5.73539	0.228694	0.715536	0	1	NA		5.73539	-0.152066	0.755569	0	1	NA
XR_005109276.1_13540	10.9231	-0.667264	0.74081	0	1	1		10.9231	0.161925	0.725463	0	1	1
XM_037419172.1_13539	10.1822	-0.771484	0.560696	0	1	1		10.1822	-0.605774	0.569338	0	1	1
XM_037419169.1_13533	25.9609	1.62356	0.467445	1.33397	0.182212	1		25.9609	-0.337715	0.515625	0	1	1
XM_037434915.1_3481	9.7198	0.904508	0.583158	0	1	1		9.7198	0.598368	0.605924	0	1	1
XM_037427720.1_22604	2.59439	-1.27725	1.20507	-0.23007	0.818038	NA		2.59439	-0.278407	1.14102	0	1	NA
XM_037412715.1_738	6.48271	1.99956	1.16441	0.858434	0.390653	1		6.48271	-3.29838	1.64456	-1.39756	0.162245	1
XM_037421839.1_15116	71.4663	-0.296597	0.230431	0	1	1		71.4663	-0.319711	0.235956	0	1	1
XM_037419144.1_13486	3.19447	-0.559479	0.93095	0	1	NA		3.19447	-0.740331	0.978606	0	1	NA
XM_037421156.1_14026	756.201	0.334173	0.219086	0	1	1		756.201	0.245917	0.219658	0	1	1
XM_037420968.1_13780	8.64833	1.48519	0.823566	0.589129	0.555775	1		8.64833	1.2643	0.838154	0.315334	0.752508	1
XM_037430582.1_25747	7.94145	0.206143	0.62146	0	1	1		7.94145	0.107333	0.641283	0	1	1
XR_005110846.1_2642	7.01404	1.22944	1.15198	0.199169	0.842131	1		7.01404	0.695234	1.17359	0	1	1
XM_037424356.1_18455	1.09106	0.717861	2.08127	0	1	NA		1.09106	0.978382	2.08861	0	1	NA
XM_037422433.1_16288	2.30717	-0.121669	1.13788	0	1	NA		2.30717	-0.188436	1.17505	0	1	NA
XM_037419134.1_13461	5.584	-0.214475	0.942754	0	1	NA		5.584	-0.537133	0.974691	0	1	NA
XM_037425606.1_19908	6.23198	-1.05095	0.69496	-0.0733137	0.941557	1		6.23198	-1.00999	0.71647	-0.0139454	0.988874	1
XM_037414278.1_5029	12.6651	-0.0895696	0.486969	0	1	1		12.6651	-0.123441	0.501321	0	1	1
XM_037419133.1_13454	44.5106	0.118504	0.34565	0	1	1		44.5106	0.133205	0.350466	0	1	1
XM_037431513.1_26608	37.7745	-0.577417	0.328265	0	1	1		37.7745	-0.469832	0.333304	0	1	1
XM_037416650.1_10778	9.33712	-0.0166014	0.895776	0	1	1		9.33712	-1.3884	0.958131	-0.405377	0.685201	1
XM_037416611.1_10684	779.509	1.06647	0.133289	0.498717	0.617979	1		779.509	0.802099	0.13444	0	1	1
XM_037419126.1_13425	2.94804	-0.0142156	0.980547	0	1	NA		2.94804	-0.310372	1.03312	0	1	NA
XM_037420945.1_16205	1.60336	-0.357496	1.90922	0	1	NA		1.60336	-1.00937	2.00027	-0.00468518	0.996262	NA
XM_037419855.1_12708	188.512	0.515374	0.206825	0	1	1		188.512	0.975265	0.206231	0	1	1
XM_037413684.1_6297	12.3162	0.192118	0.50129	0	1	1		12.3162	0.209367	0.512895	0	1	1
XM_037419124.1_13388	29.5936	0.843606	0.358875	0	1	1		29.5936	0.985249	0.362595	0	1	1
XM_037435960.1_33892	1.14161	3.03276	2.37681	0.855249	0.392413	NA		1.14161	-0.918349	2.61619	0	1	NA
XM_037420034.1_13380	2.49905	2.35292	1.23604	1.09456	0.273708	NA		2.49905	0.0427565	1.45301	0	1	NA
XM_037435566.1_3646	2.96733	1.22005	1.37849	0.159632	0.873171	NA		2.96733	-0.120257	1.47338	0	1	NA
XM_037426916.1_21382	1.18785	0.438869	1.76436	0	1	NA		1.18785	0.0966623	1.83557	0	1	NA
XM_037418474.1_12003	5.73569	-0.220828	0.754715	0	1	NA		5.73569	0.0568834	0.758355	0	1	NA
XM_037424976.1_18895	36.4652	-0.166978	0.312692	0	1	1		36.4652	0.123766	0.313792	0	1	1
XM_037419114.1_13369	1.41675	-0.311549	1.35763	0	1	NA		1.41675	-0.695849	1.45534	0	1	NA
XM_037412847.1_3647	2.69185	2.63497	2.06089	0.793333	0.427584	NA		2.69185	-0.484294	2.27689	0	1	NA
XM_037417899.1_4156	10.9044	-0.422774	0.52354	0	1	1		10.9044	-0.357264	0.53587	0	1	1
XM_037416672.1_10852	110.848	0.620562	0.492593	0	1	1		110.848	-0.646914	0.500227	0	1	1
XM_037428668.1_23450	2.02838	0.837482	1.49104	0	1	NA		2.02838	0.591417	1.53017	0	1	NA
XM_037416485.1_10394	49.8737	-0.824948	0.292391	0	1	1		49.8737	-0.604102	0.294771	0	1	1
XM_037422445.1_16306	48.6859	1.03623	0.30595	0.118414	0.90574	1		48.6859	0.989296	0.310982	0	1	1
XR_005109527.1_16013	5.42245	-0.461145	0.753919	0	1	NA		5.42245	-0.223046	0.760451	0	1	NA
XR_005109885.1_16462	198.165	0.209066	0.230107	0	1	1		198.165	-0.116746	0.233499	0	1	1
XM_037431007.1_26095	9.37545	0.194516	0.580078	0	1	1		9.37545	0.26437	0.591087	0	1	1
XM_037428453.1_23065	4.90356	0.45098	0.772991	0	1	NA		4.90356	-0.202922	0.832069	0	1	NA
XM_037428403.1_22994	1.29319	-0.49764	1.86821	0	1	NA		1.29319	-2.41426	2.11506	-0.668662	0.503711	NA
XM_037432731.1_27494	1.71931	0.555919	1.62233	0	1	NA		1.71931	0.378725	1.6613	0	1	NA
XM_037433298.1_3053	14.5621	-0.155854	0.462662	0	1	1		14.5621	-0.307436	0.480448	0	1	1
XM_037421305.1_14236	15.0974	0.311085	0.45693	0	1	1		15.0974	0.216201	0.470682	0	1	1
XR_005109245.1_13222	18.2205	-0.0427603	0.820769	0	1	1		18.2205	-1.22819	0.850942	-0.268161	0.788575	1
XM_037420281.1_16128	14.1932	-0.920473	0.495837	0	1	1		14.1932	-0.470961	0.491627	0	1	1
XM_037413867.1_6581	8.21888	-0.0297613	0.637183	0	1	1		8.21888	0.102589	0.64642	0	1	1
XM_037419313.1_11234	4.78175	-0.759744	0.809779	0	1	NA		4.78175	-0.533662	0.818147	0	1	NA
XM_037422304.1_984	3.47122	0.508334	0.928972	0	1	NA		3.47122	0.362288	0.960749	0	1	NA
XR_005109672.1_744	12.0243	1.79945	0.798582	1.00109	0.316785	1		12.0243	-0.577543	0.879634	0	1	1
XM_037435588.1_3649	69.4942	-0.174989	0.329462	0	1	1		69.4942	0.338844	0.32777	0	1	1
XM_037432294.1_2895	18.9993	-0.350115	0.466582	0	1	1		18.9993	-0.102234	0.469254	0	1	1
XM_037419045.1_13170	11.4192	6.77596	1.49145	3.87272	0.000107629	0.00625218		11.4192	6.07599	1.50139	3.38086	0.000722588	0.0441464
XM_037419043.1_13169	5.15672	0.350317	0.747005	0	1	NA		5.15672	-0.176429	0.797869	0	1	NA
XR_005111196.1_27343	4.26322	-0.992704	1.46369	0	1	NA		4.26322	0.831576	1.39584	0	1	NA
XM_037419039.1_13163	3.60374	-0.186528	0.875784	0	1	NA		3.60374	-0.539413	0.930839	0	1	NA
XM_037429977.1_24710	4.63199	-5.36524	1.58013	-2.76259	0.00573452	NA		4.63199	-3.57826	1.34958	-1.91043	0.0560785	NA
XM_037419036.1_13156	1.95126	-2.61834	1.46458	-1.10499	0.269165	NA		1.95126	-0.969618	1.23596	0	1	NA
XM_037419033.1_13152	1.87943	-0.0356349	1.32092	0	1	NA		1.87943	0.341255	1.31798	0	1	NA
XM_037435357.1_3605	82.7699	0.723231	0.233462	0	1	1		82.7699	0.560449	0.23878	0	1	1
XM_037432312.1_27243	28.1905	-0.270489	0.358287	0	1	1		28.1905	-0.434835	0.370882	0	1	1
XM_037428846.1_2301	50.5037	0.42727	0.265937	0	1	1		50.5037	0.016384	0.27826	0	1	1
XM_037415871.1_9318	12.5455	1.6709	0.691714	0.969909	0.332092	1		12.5455	0.244363	0.73654	0	1	1
XM_037419021.1_13130	1.80501	0.699914	1.29311	0	1	NA		1.80501	0.354272	1.35362	0	1	NA
XR_005109241.1_13120	22.2153	-0.253457	0.493008	0	1	1		22.2153	-0.244866	0.500505	0	1	1
XM_037419961.1_13117	5.07402	-1.57796	0.896853	-0.644433	0.519295	NA		5.07402	-1.08119	0.885056	-0.0917294	0.926913	NA
XM_037412112.1_4035	88.4458	-0.481918	0.209873	0	1	1		88.4458	-0.0725768	0.209004	0	1	1
XR_005109238.1_13109	4.33382	-0.616868	0.832772	0	1	NA		4.33382	-0.286337	0.833765	0	1	NA
XM_037419958.1_13105	13.033	0.437777	0.644037	0	1	1		13.033	-0.486618	0.680657	0	1	1
XM_037421564.1_14599	2.06698	-0.950884	1.43483	0	1	NA		2.06698	-3.31376	1.77471	-1.30374	0.192324	NA
XM_037419000.1_13091	13.0251	0.82657	0.583168	0	1	1		13.0251	0.763641	0.593786	0	1	1
XM_037420322.1_16204	45.7911	-0.46254	0.28542	0	1	1		45.7911	0.167283	0.280056	0	1	1
XM_037418992.1_13083	16.352	1.21903	0.583849	0.37515	0.707549	1		16.352	-0.571663	0.641295	0	1	1
XM_037418990.1_13081	3.19828	2.77063	1.59749	1.10838	0.267699	NA		3.19828	2.57985	1.61502	0.97822	0.327965	NA
XM_037418985.1_13068	3.48526	-0.422101	0.888401	0	1	NA		3.48526	-0.855016	0.955762	0	1	NA
XM_037418980.1_13060	70.0304	-0.687841	0.275997	0	1	1		70.0304	0.691243	0.262019	0	1	1
XM_037418979.1_13059	11.7618	-0.894766	0.727146	0	1	1		11.7618	1.39731	0.65739	0.604373	0.545596	1
XM_037417980.1_11225	5.37607	-0.132291	0.736289	0	1	NA		5.37607	-0.0476944	0.751644	0	1	NA
XM_037422345.1_989	8.27071	-1.39733	0.697859	-0.569363	0.56911	1		8.27071	-0.807578	0.683964	0	1	1
XM_037416730.1_10980	5.61817	0.224238	0.712766	0	1	NA		5.61817	-0.257521	0.760181	0	1	NA
XM_037418974.1_13048	1.65471	-0.558326	1.28471	0	1	NA		1.65471	-0.552031	1.32658	0	1	NA
XR_005111700.1_3510	5.26412	-0.132522	0.744645	0	1	NA		5.26412	-0.156659	0.766875	0	1	NA
XM_037418968.1_13044	11.0482	0.665071	0.592751	0	1	1		11.0482	0.60145	0.605379	0	1	1
XM_037421436.1_14423	11.5897	-1.48824	0.591237	-0.825802	0.408917	1		11.5897	-1.59376	0.615638	-0.964456	0.334817	1
XM_037418970.1_13043	3.60724	-1.28693	1.03873	-0.276231	0.782371	NA		3.60724	-0.299267	0.986097	0	1	NA
XM_037432398.1_26770	8.61178	-1.78206	0.637137	-1.22746	0.219649	1		8.61178	-1.10655	0.614461	-0.173399	0.862338	1
XM_037415947.1_9504	18.4989	-0.285357	0.455104	0	1	1		18.4989	-0.136635	0.460745	0	1	1
XM_037418954.1_12998	65.3539	-1.04614	0.553006	-0.0834273	0.933512	1		65.3539	-1.95715	0.566483	-1.68963	0.0910986	1
XR_005108768.1_9609	6.29957	0.0106	0.746991	0	1	1		6.29957	0.199299	0.75447	0	1	1
XM_037418943.1_12979	54.4494	0.499318	0.29329	0	1	1		54.4494	0.557393	0.297006	0	1	1
XM_037423423.1_1226	3.19005	-0.562951	1.04303	0	1	NA		3.19005	-0.765809	1.0878	0	1	NA
XM_037418936.1_12971	141.033	0.0354144	0.225694	0	1	1		141.033	0.361481	0.22583	0	1	1
XM_037422388.1_16225	161.427	0.452635	0.169428	0	1	1		161.427	0.589622	0.171005	0	1	1
XM_037426333.1_20779	41.683	0.194285	0.294894	0	1	1		41.683	-0.0175898	0.305064	0	1	1
XM_037433496.1_29136	11.4222	0.532639	0.63781	0	1	1		11.4222	0.189322	0.658046	0	1	1
XM_037425768.1_20115	5.86703	0.162874	0.70838	0	1	NA		5.86703	0.0454656	0.733133	0	1	NA
XM_037418915.1_12938	2.61421	1.16085	1.21439	0.13245	0.894628	NA		2.61421	0.278847	1.29448	0	1	NA
XM_037418171.1_11583	3.53116	-1.32438	1.64582	-0.197093	0.843755	NA		3.53116	-1.44353	1.67421	-0.264917	0.791073	NA
XR_005109926.1_17392	3.65996	1.51988	1.35726	0.383034	0.701695	NA		3.65996	0.491679	1.41422	0	1	NA
XM_037421842.1_15119	41.7598	-0.143418	0.28735	0	1	1		41.7598	0.0351038	0.290581	0	1	1
XR_005109223.1_12910	4.33913	0.571392	0.97358	0	1	NA		4.33913	0.285968	1.00501	0	1	NA
XM_037428669.1_23451	1.29935	-3.13965	2.15537	-0.992706	0.320853	NA		1.29935	0.866192	1.88586	0	1	NA
XM_037425218.1_19364	5.17151	-3.37374	1.34116	-1.76991	0.076742	NA		5.17151	-2.51229	1.28332	-1.17842	0.238629	NA
XM_037413796.1_6464	3.53094	0.89109	0.933509	0	1	NA		3.53094	0.554632	0.974653	0	1	NA
XM_037421855.1_15135	31.2413	2.17415	0.58881	1.99411	0.0461395	0.694248		31.2413	1.7887	0.595805	1.32375	0.185585	1
XM_037420207.1_16004	19.9799	0.72069	0.48435	0	1	1		19.9799	0.482615	0.496655	0	1	1
XM_037431488.1_25576	180.833	-2.74601	0.444786	-3.92551	8.65448e-05	0.00519782		180.833	-1.33265	0.438075	-0.759339	0.44765	1
XM_037431057.1_25559	6.99004	0.25667	0.785579	0	1	1		6.99004	0.867189	0.775342	0	1	1
XR_005111944.1_3747	65.8108	0.909642	0.255446	0	1	1		65.8108	0.716729	0.261748	0	1	1
XM_037418889.1_12852	19.5557	0.00289512	0.406295	0	1	1		19.5557	0.0689771	0.414258	0	1	1
XM_037419894.1_12847	14.9964	-0.0570071	0.464154	0	1	1		14.9964	0.0456541	0.472135	0	1	1
XM_037435351.1_3604	4.88265	-0.564438	0.788915	0	1	NA		4.88265	-0.656973	0.81938	0	1	NA
XM_037418880.1_12842	1.01117	3.97276	3.93171	0.756099	0.44959	NA		1.01117	0	4.08046	0	1	NA
XM_037418878.1_12841	3.77671	-0.797013	0.898554	0	1	NA		3.77671	-0.445144	0.897942	0	1	NA
XM_037421794.1_15058	11.1046	6.96825	3.90994	1.52643	0.126902	1		11.1046	5.55686	3.91733	1.16326	0.244725	1
XM_037423234.1_17414	18.166	-0.277836	0.411052	0	1	1		18.166	-0.378409	0.425785	0	1	1
XM_037422050.1_15589	22.7711	0.501808	0.491813	0	1	1		22.7711	-0.436157	0.519206	0	1	1
XM_037418863.1_12795	97.9218	1.08041	0.483499	0.166317	0.867907	1		97.9218	-1.13411	0.500438	-0.267985	0.788711	1
XM_037419465.1_12785	1.23448	4.0983	3.04866	1.01628	0.309495	NA		1.23448	1.00523	3.2408	0.00161364	0.998713	NA
XR_005109617.1_15845	1.65351	3.69951	3.93688	0.685697	0.492904	NA		1.65351	3.66526	3.94584	0.675459	0.499384	NA
XM_037416224.1_9965	85.3977	0.133532	0.213288	0	1	1		85.3977	0.253569	0.216011	0	1	1
XM_037413623.1_6178	17.1121	0.550317	0.566118	0	1	1		17.1121	0.601989	0.572339	0	1	1
XM_037431815.1_27225	13.4459	-0.920472	0.538964	0	1	1		13.4459	-0.562715	0.538449	0	1	1
XM_037422666.1_1095	16.1153	-0.122151	0.793904	0	1	1		16.1153	-0.635448	0.811186	0	1	1
XM_037418857.1_12773	927.607	-1.09276	0.262855	-0.352912	0.724154	1		927.607	-0.732309	0.262837	0	1	1
XM_037418855.1_12771	3114.75	1.32055	0.269802	1.18808	0.234802	1		3114.75	-0.49763	0.27049	0	1	1
XM_037415841.1_9273	5.95559	0.253814	0.722035	0	1	1		5.95559	-0.340587	0.773	0	1	1
XM_037418854.1_12766	4.19167	2.18376	0.963386	1.22875	0.219166	NA		4.19167	0.710499	1.05627	0	1	NA
XR_005111957.1_4001	29.8785	-0.877911	0.351392	0	1	1		29.8785	-0.350393	0.346575	0	1	1
XR_005110492.1_22628	9.86261	-0.0328928	0.585944	0	1	1		9.86261	0.622697	0.573916	0	1	1
XM_037419876.1_12762	1.49807	0.49533	1.33553	0	1	NA		1.49807	-0.381177	1.47634	0	1	NA
XM_037426268.1_20704	9.59642	-1.12583	0.882373	-0.142608	0.8866	1		9.59642	-0.277956	0.865115	0	1	1
XM_037421441.1_14427	3.78203	-3.47485	1.24987	-1.98009	0.0476938	NA		3.78203	-3.15446	1.25438	-1.71755	0.0858791	NA
XM_037435835.1_33813	37.9611	-0.100895	0.47947	0	1	1		37.9611	-0.656085	0.492224	0	1	1
XM_037421238.1_14140	144.811	1.15708	0.315598	0.497716	0.618684	1		144.811	0.896479	0.318164	0	1	1
XR_005109299.1_13733	5.57798	0.207704	0.743189	0	1	NA		5.57798	0.324745	0.755087	0	1	NA
XM_037434134.1_31170	82.8652	2.73547	0.50033	3.46865	0.000523089	0.0231696		82.8652	2.65151	0.502057	3.2895	0.00100367	0.0578295
XM_037418847.1_12743	5.47023	0.04261	0.736709	0	1	NA		5.47023	0.136858	0.75065	0	1	NA
XM_037418843.1_12735	205.526	-0.507959	0.36469	0	1	1		205.526	-1.1813	0.36879	-0.491611	0.622995	1
XM_037424884.1_18612	2.68721	2.30525	1.4735	0.885816	0.375717	NA		2.68721	2.51985	1.47905	1.02759	0.304144	NA
XM_037431560.1_26041	27.4471	0.0420297	0.348143	0	1	1		27.4471	0.135578	0.35406	0	1	1
XM_037421281.1_14204	18.8391	-0.0329121	0.415491	0	1	1		18.8391	0.0200399	0.424043	0	1	1
XM_037421290.1_14217	3.80991	0.618084	1.03596	0	1	NA		3.80991	0.634387	1.05286	0	1	NA
XM_037418834.1_12716	6.98275	3.23958	1.12255	1.99508	0.0460339	0.694133		6.98275	0.717352	1.2195	0	1	1
XM_037436173.1_3859	20.6964	0.0171375	0.40509	0	1	1		20.6964	0.143635	0.41096	0	1	1
XM_037429849.1_2477	3.73987	-2.49445	1.00266	-1.49048	0.136098	NA		3.73987	-2.16271	1.00439	-1.15763	0.247015	NA
XM_037418824.1_12703	26.0157	-0.0301285	0.361864	0	1	1		26.0157	0.381132	0.360276	0	1	1
XM_037418823.1_12701	16.5395	0.603787	0.47264	0	1	1		16.5395	-0.0696953	0.501271	0	1	1
XM_037418818.1_12696	1.932	1.41194	1.25981	0.326986	0.743678	NA		1.932	-0.970713	1.57564	0	1	NA
XM_037418814.1_12693	2.70505	0.969105	1.10066	0	1	NA		2.70505	0.746373	1.13796	0	1	NA
XM_037418813.1_12692	5.82471	-0.00112423	0.741128	0	1	NA		5.82471	-0.123135	0.766267	0	1	NA
XM_037434967.1_32363	36.8199	0.0126091	0.307292	0	1	1		36.8199	-0.0416094	0.315382	0	1	1
XM_037426799.1_21227	17.8107	0.392548	0.429118	0	1	1		17.8107	0.106338	0.447017	0	1	1
XM_037414032.1_6960	67.4911	1.87088	0.862033	1.01026	0.312372	1		67.4911	1.56403	0.864053	0.652773	0.513902	1
XR_005110222.1_20144	1.21285	2.56725	2.40923	0.65052	0.515356	NA		1.21285	1.51551	2.49754	0.206405	0.836474	NA
XM_037419846.1_12643	1.98333	0.189895	1.23951	0	1	NA		1.98333	0.334066	1.25726	0	1	NA
XM_037431429.1_26481	6.68291	-1.45313	0.72207	-0.627549	0.530299	1		6.68291	-0.735203	0.696474	0	1	1
XM_037413930.1_6689	6.64032	-1.28538	0.866968	-0.329168	0.742029	1		6.64032	-3.63806	1.15916	-2.27585	0.0228552	0.683437
XM_037426915.1_21381	10.7113	-0.175642	0.543177	0	1	1		10.7113	-0.30115	0.5627	0	1	1
XM_037422718.1_16644	1.22333	-1.03301	1.57989	-0.0208926	0.983331	NA		1.22333	-0.684463	1.57922	0	1	NA
XM_037418785.1_12606	2.047	0.108428	1.14798	0	1	NA		2.047	-0.232099	1.21508	0	1	NA
XM_037420352.1_13874	21.3082	1.39727	0.441436	0.899954	0.368145	1		21.3082	1.17593	0.452579	0.388725	0.69748	1
XM_037416743.1_10994	21.4195	-0.376592	0.532171	0	1	1		21.4195	-0.450497	0.541554	0	1	1
XM_037418780.1_12598	0.960634	2.75218	2.40342	0.729035	0.46598	NA		0.960634	-0.91835	2.63257	0	1	NA
XM_037425540.1_19826	31.809	0.618655	0.373164	0	1	1		31.809	0.0604102	0.389653	0	1	1
XM_037418774.1_12596	1.77298	0	3.67798	0	1	NA		1.77298	4.77958	3.5045	1.07849	0.280813	NA
XM_037419838.1_12593	6.35749	2.21927	1.34268	0.908084	0.363834	1		6.35749	2.40914	1.34579	1.04708	0.295065	1
XM_037434451.1_31584	13.4414	-0.237194	0.469418	0	1	1		13.4414	-0.620302	0.498732	0	1	1
XR_005108684.1_8226	3.34703	0.49318	1.11409	0	1	NA		3.34703	0.212202	1.14995	0	1	NA
XM_037418768.1_12582	17.9128	0.199823	0.480414	0	1	1		17.9128	0.683909	0.476959	0	1	1
XR_005108600.1_7082	2.44996	0	4.08052	0	1	NA		2.44996	5.24883	3.91984	1.08393	0.278396	NA
XM_037429817.1_23959	13.9851	0.0636597	0.479113	0	1	1		13.9851	0.153269	0.487627	0	1	1
XR_005108508.1_5268	1.74193	1.27558	1.64799	0.167221	0.867196	NA		1.74193	2.03507	1.62122	0.638452	0.52318	NA
XM_037422463.1_16324	9.82053	-2.20154	0.778156	-1.54409	0.122568	1		9.82053	-0.561527	0.708287	0	1	1
XM_037419832.1_12561	2.2882	0.115989	1.13957	0	1	NA		2.2882	0.270033	1.15561	0	1	NA
XM_037421983.1_15446	1.29057	-2.20778	1.82778	-0.660792	0.508746	NA		1.29057	0.618425	1.5166	0	1	NA
XM_037433946.1_30640	6.79607	4.46986	1.72979	2.00595	0.044862	0.683735		6.79607	4.95447	1.7279	2.2886	0.0221028	0.669477
XM_037421909.1_15274	67.6595	-0.217843	0.300336	0	1	1		67.6595	-0.277596	0.305211	0	1	1
XM_037421805.1_15077	9.078	0.384122	0.574143	0	1	1		9.078	0.100734	0.600253	0	1	1
XR_005109552.1_16182	3.70314	-1.13414	0.893684	-0.150097	0.880688	NA		3.70314	-0.955086	0.909218	0	1	NA
XM_037421637.1_14684	43.9462	-0.319464	0.28277	0	1	1		43.9462	-0.254414	0.288305	0	1	1
XM_037412094.1_4016	2.49432	1.91312	1.32786	0.687659	0.491668	NA		2.49432	1.26498	1.38271	0.191642	0.848023	NA
XR_005109515.1_12537	2.04566	4.98845	3.91914	1.01768	0.308828	NA		2.04566	0	4.08046	0	1	NA
XM_037418745.1_12535	1.14296	-1.62508	1.68353	-0.371289	0.710423	NA		1.14296	-0.70127	1.57842	0	1	NA
XM_037418737.1_12522	1.15175	2.39995	1.94629	0.719292	0.471961	NA		1.15175	1.56085	2.04127	0.274755	0.783505	NA
XR_005110245.1_20810	1.09032	0.11058	1.5577	0	1	NA		1.09032	0.0432606	1.61198	0	1	NA
XR_005109370.1_12508	1.43434	0.622785	2.69446	0	1	NA		1.43434	-1.04848	2.84266	-0.0170545	0.986393	NA
XM_037420982.1_13811	36.9957	0.165839	0.349045	0	1	1		36.9957	-0.0305583	0.358545	0	1	1
XM_037418719.1_12487	10.487	-0.341423	0.531127	0	1	1		10.487	-0.48533	0.55325	0	1	1
XM_037418716.1_12484	8.33772	-6.98429	2.14791	-2.78609	0.00533474	0.13951		8.33772	-1.96059	1.83668	-0.523	0.600974	1
XM_037418715.1_12482	167.081	-2.60276	0.541979	-2.95723	0.00310415	0.0948236		167.081	-3.64178	0.555102	-4.75909	1.94471e-06	0.000255226
XM_037418714.1_12481	190.104	-2.84233	0.530843	-3.47057	0.000519364	0.0231493		190.104	-4.03216	0.546603	-5.54728	2.90144e-08	6.04779e-06
XM_037418711.1_12480	16.136	-2.76939	0.661381	-2.6753	0.00746632	0.181421		16.136	-3.60753	0.753287	-3.46154	0.000537097	0.0346037
XM_037421150.1_14020	20.8782	0.575563	0.408826	0	1	1		20.8782	0.38953	0.421732	0	1	1
XM_037420508.1_15611	5132.19	-2.76041	0.914918	-1.92411	0.0543404	0.77487		5132.19	-3.84277	0.91521	-3.10614	0.00189545	0.0966409
XM_037418809.1_12687	30.2915	-0.501263	0.355561	0	1	1		30.2915	-0.341993	0.359971	0	1	1
XM_037418707.1_12467	13.5226	-0.00188168	0.475894	0	1	1		13.5226	-0.0394677	0.489514	0	1	1
XM_037419010.1_13111	37.3948	-0.186648	0.300628	0	1	1		37.3948	-0.0245162	0.304456	0	1	1
XM_037419461.1_12780	2.16883	3.01408	2.43199	0.82816	0.40758	NA		2.16883	-0.811325	2.68223	0	1	NA
XM_037428587.1_23357	4.59785	-0.282395	0.956782	0	1	NA		4.59785	-0.261252	0.97482	0	1	NA
XM_037420593.1_14529	6.10701	-0.220688	0.835173	0	1	1		6.10701	0.300722	0.827109	0	1	1
XM_037419411.1_12458	3.66903	2.27481	1.5226	0.837256	0.402448	NA		3.66903	2.25681	1.53369	0.819465	0.412521	NA
XM_037418699.1_12429	1.62096	0.482693	1.35309	0	1	NA		1.62096	0.050527	1.42999	0	1	NA
XM_037433573.1_29362	3.17218	0.0949155	1.04572	0	1	NA		3.17218	-0.128919	1.0852	0	1	NA
XM_037418687.1_12415	13.4735	0.283961	0.477452	0	1	1		13.4735	0.236933	0.490597	0	1	1
XM_037418684.1_12411	1.68779	0.390413	1.31099	0	1	NA		1.68779	-0.711091	1.47152	0	1	NA
XM_037422642.1_16542	3.76338	1.6268	1.75115	0.357936	0.720391	NA		3.76338	1.18382	1.77349	0.103651	0.917447	NA
XR_005109187.1_12408	10.0775	1.38689	0.800764	0.483149	0.62899	1		10.0775	0.630624	0.827976	0	1	1
XM_037421874.1_15179	9.50391	0.0947605	0.564753	0	1	1		9.50391	-0.247045	0.594429	0	1	1
XM_037430955.1_25539	21.2596	0.0115144	0.386985	0	1	1		21.2596	-0.105657	0.399943	0	1	1
XM_037421896.1_15249	1.8198	2.38865	1.47176	0.943531	0.345409	NA		1.8198	0.625832	1.64276	0	1	NA
XM_037418664.1_12376	2.32275	-0.482201	1.09589	0	1	NA		2.32275	-0.366686	1.11884	0	1	NA
XR_005110414.1_21941	2.12334	0.668785	1.24382	0	1	NA		2.12334	0.0137361	1.32555	0	1	NA
XM_037413599.1_6140	302.615	-1.85346	0.359244	-2.37571	0.0175154	0.35239		302.615	-1.27851	0.35843	-0.777018	0.437148	1
XM_037430574.1_26102	554.309	-0.266856	0.20062	0	1	1		554.309	-0.150278	0.201122	0	1	1
XM_037418655.1_12366	5.44491	0.0248146	0.725198	0	1	NA		5.44491	-0.152067	0.755719	0	1	NA
XM_037415100.1_7803	1.62535	0.921829	1.41969	0	1	NA		1.62535	0.790529	1.46	0	1	NA
XR_005108452.1_6480	1.72527	0.174123	1.25752	0	1	NA		1.72527	-0.29488	1.34425	0	1	NA
XM_037425217.1_19366	8.33734	-3.16868	0.910402	-2.38211	0.0172139	0.35239		8.33734	-1.81971	0.824365	-0.994356	0.32005	1
XM_037418653.1_12357	12.9217	-0.287906	0.519202	0	1	1		12.9217	-0.645188	0.546178	0	1	1
XM_037425717.1_20049	5.57418	1.56117	0.812831	0.690386	0.489951	NA		5.57418	0.449212	0.878422	0	1	NA
XM_037418652.1_12355	1.12058	1.55321	2.12908	0.259837	0.794989	NA		1.12058	0.02672	2.30594	0	1	NA
XM_037418651.1_12353	1.72245	1.44907	1.68625	0.266313	0.789998	NA		1.72245	0.060585	1.82048	0	1	NA
XM_037412182.1_4136	16.8699	0.0383203	0.447972	0	1	1		16.8699	-0.0183443	0.460083	0	1	1
XM_037418641.1_12343	2.53729	-2.23146	1.37458	-0.895885	0.370314	NA		2.53729	-2.27085	1.43117	-0.887982	0.37455	NA
XM_037415576.1_8877	3.18331	-0.309612	0.945295	0	1	NA		3.18331	-0.603391	0.999574	0	1	NA
XM_037418640.1_12337	3.55706	-0.685578	0.897716	0	1	NA		3.55706	-0.490701	0.910284	0	1	NA
XM_037418636.1_12326	1.27718	2.52233	2.73764	0.556073	0.578161	NA		1.27718	3.80699	2.69064	1.04324	0.296836	NA
XM_037417201.1_9259	1.88244	-0.991552	1.25056	0	1	NA		1.88244	-0.963527	1.29097	0	1	NA
XM_037418629.1_12309	5.8874	0.0890581	0.71344	0	1	NA		5.8874	0.12879	0.729629	0	1	NA
XM_037421821.1_15095	40.9844	-0.515071	0.298948	0	1	1		40.9844	-0.370753	0.303156	0	1	1
XM_037427760.1_22655	3.53656	0.160757	1.02785	0	1	NA		3.53656	0.727223	1.01471	0	1	NA
XM_037431460.1_25710	28.6649	-0.140945	0.342246	0	1	1		28.6649	-0.0317936	0.347869	0	1	1
XM_037418626.1_12303	7.17941	0.0912944	0.681031	0	1	1		7.17941	0.0356306	0.699463	0	1	1
XR_005108328.1_4938	28.5732	-0.755572	0.466812	0	1	1		28.5732	-1.18459	0.484518	-0.380975	0.703222	1
XM_037418225.1_11650	15.6546	-0.0109172	0.443925	0	1	1		15.6546	-0.0225861	0.455696	0	1	1
XM_037422061.1_15693	4.51039	-0.0972711	0.804402	0	1	NA		4.51039	0.03697	0.817802	0	1	NA
XM_037419055.1_13193	4.988	-2.6195	0.947735	-1.70881	0.0874867	NA		4.988	-1.88211	0.902973	-0.976899	0.328619	NA
XM_037424413.1_18639	1.99468	-0.30081	1.18207	0	1	NA		1.99468	0.0434149	1.18207	0	1	NA
XM_037426768.1_21189	1.51598	-1.79002	1.95452	-0.404201	0.686065	NA		1.51598	1.60594	1.63291	0.371077	0.71058	NA
XM_037418084.1_11416	11.6397	-2.03417	0.634271	-1.63049	0.102998	1		11.6397	-0.9894	0.596333	0	1	1
XM_037414923.1_7443	2.03439	-0.295921	1.4159	0	1	NA		2.03439	0.689635	1.36303	0	1	NA
XM_037430203.1_2551	10.5036	-2.52642	0.69926	-2.1829	0.029043	0.504479		10.5036	-1.73259	0.668043	-1.09662	0.272809	1
XM_037432699.1_26987	2.98075	0.370929	1.70747	0	1	NA		2.98075	2.06564	1.64728	0.646909	0.517691	NA
XR_005108404.1_5786	17.6166	-0.00112099	0.41755	0	1	1		17.6166	-0.515314	0.446018	0	1	1
XM_037416263.1_10035	57.3962	2.10377	0.381831	2.89074	0.00384341	0.107425		57.3962	1.59078	0.38885	1.5193	0.128686	1
XM_037420673.1_14967	10.0053	-0.0262554	0.567896	0	1	1		10.0053	-0.0179414	0.581474	0	1	1
XM_037413116.1_5204	7.20603	0.569098	0.648535	0	1	1		7.20603	0.206159	0.680491	0	1	1
XM_037420954.1_13768	63.4847	-0.467731	0.268594	0	1	1		63.4847	-0.248783	0.27046	0	1	1
XM_037431359.1_2743	66.199	0.14993	0.242989	0	1	1		66.199	0.406857	0.24418	0	1	1
XM_037433312.1_28526	2.57699	2.57875	2.19168	0.720341	0.471315	NA		2.57699	3.77914	2.16466	1.28387	0.199187	NA
XR_005111182.1_26990	2.00813	1.01161	1.33957	0.00866327	0.993088	NA		2.00813	0.368006	1.41448	0	1	NA
XM_037412934.1_4802	6.14644	-0.553917	0.818062	0	1	1		6.14644	0.136618	0.800808	0	1	1
XM_037426098.1_20508	2.58592	-0.426629	1.12908	0	1	NA		2.58592	-3.44893	1.57307	-1.55678	0.119523	NA
XR_005108740.1_9341	3.5361	-0.423739	0.892598	0	1	NA		3.5361	-0.371857	0.916037	0	1	NA
XM_037418597.1_12225	9.07115	0.321602	0.570713	0	1	1		9.07115	-0.0209152	0.600037	0	1	1
XR_005109171.1_12221	10.6447	-3.06868	0.898653	-2.30198	0.0213366	0.402209		10.6447	-1.48131	0.821677	-0.585771	0.55803	1
XM_037418591.1_12220	14.8257	0.0998414	0.468278	0	1	1		14.8257	-0.171975	0.488722	0	1	1
XM_037418592.1_12217	4.17507	-1.95165	1.11061	-0.856867	0.391518	NA		4.17507	-1.44432	1.09628	-0.405297	0.685259	NA
XM_037427406.1_22147	79.5607	-0.00101382	0.234632	0	1	1		79.5607	-0.152369	0.240848	0	1	1
XM_037421493.1_14494	8.44888	-0.503617	0.589333	0	1	1		8.44888	-0.670484	0.616544	0	1	1
XM_037418584.1_12207	1.30235	0.439657	1.48033	0	1	NA		1.30235	0.447459	1.51671	0	1	NA
XM_037419724.1_12200	2.19078	-1.85855	1.34799	-0.636912	0.524182	NA		2.19078	-0.297512	1.1945	0	1	NA
XM_037419227.1_13632	33.3313	-0.418042	0.320887	0	1	1		33.3313	-0.352507	0.327472	0	1	1
XM_037418581.1_12193	1.99499	0.696004	1.19297	0	1	NA		1.99499	-0.276468	1.3174	0	1	NA
XM_037417022.1_8516	28.6586	-0.185236	0.344912	0	1	1		28.6586	-0.295827	0.356071	0	1	1
XM_037430575.1_25585	89.5026	-1.63858	0.388261	-1.64471	0.10003	1		89.5026	-1.9938	0.396859	-2.50416	0.0122741	0.432769
XR_005110230.1_20504	1.74603	-0.300801	1.22762	0	1	NA		1.74603	-0.551636	1.29768	0	1	NA
XM_037434621.1_3415	15.3803	-0.238796	0.457934	0	1	1		15.3803	-0.25632	0.470423	0	1	1
XM_037415550.1_8839	16.4495	0.203263	0.434149	0	1	1		16.4495	0.168043	0.44582	0	1	1
XM_037418561.1_12140	1.74327	-1.62027	1.63573	-0.379202	0.704538	NA		1.74327	0.710996	1.37955	0	1	NA
XM_037415552.1_8842	6.74612	0.394923	0.688777	0	1	1		6.74612	0.366006	0.705772	0	1	1
XM_037418557.1_12114	3.49976	0.61518	1.25542	0	1	NA		3.49976	0.306678	1.28656	0	1	NA
XM_037418555.1_12113	2.22894	-0.538659	1.38018	0	1	NA		2.22894	0.0669086	1.35894	0	1	NA
XM_037418551.1_12109	53.32	0.650188	0.302254	0	1	1		53.32	0.342536	0.310703	0	1	1
XM_037425698.1_20022	17.8447	-0.730055	0.558863	0	1	1		17.8447	-0.265428	0.555677	0	1	1
XM_037418549.1_12108	11.8474	-0.101885	0.517022	0	1	1		11.8474	-0.0474868	0.528064	0	1	1
XM_037423071.1_17166	18.6028	-0.158921	0.406415	0	1	1		18.6028	-0.318432	0.422531	0	1	1
XM_037418546.1_12105	7.01631	-0.980161	0.667845	0	1	1		7.01631	-0.821518	0.679559	0	1	1
XM_037423477.1_17904	8.52383	-1.12912	0.821761	-0.157122	0.875149	1		8.52383	-1.69854	0.868728	-0.804092	0.421344	1
XM_037418542.1_12102	1.08866	0.107086	1.5575	0	1	NA		1.08866	0.043259	1.6114	0	1	NA
XR_005110023.1_18526	1.98063	1.65585	1.62042	0.404743	0.685667	NA		1.98063	0.4913	1.71813	0	1	NA
XR_005111888.1_33739	3.68729	5.17231	1.83318	2.276	0.0228461	NA		3.68729	4.39044	1.86042	1.82241	0.0683935	NA
XM_037418541.1_12099	7.06051	-0.600631	0.665737	0	1	1		7.06051	-0.566411	0.683315	0	1	1
XM_037422160.1_905	3.6978	-3.49195	1.4307	-1.74177	0.0815495	NA		3.6978	-0.576472	1.08253	0	1	NA
XM_037431292.1_26036	41.9815	-0.209555	0.346853	0	1	1		41.9815	0.0186238	0.348753	0	1	1
XM_037418539.1_12097	18.4689	-0.122897	0.411468	0	1	1		18.4689	0.014324	0.417814	0	1	1
XM_037418537.1_12094	7.10444	-0.0289341	0.811643	0	1	1		7.10444	0.335236	0.810899	0	1	1
XM_037418536.1_12093	4.31892	-0.716401	0.828892	0	1	NA		4.31892	-0.489707	0.837757	0	1	NA
XM_037418717.1_12486	184.08	-0.582833	0.194082	0	1	1		184.08	-0.123179	0.193266	0	1	1
XM_037419704.1_12085	6.56064	-2.81994	0.877217	-2.07467	0.0380172	0.604099		6.56064	-1.98131	0.826776	-1.18692	0.235261	1
XR_005109488.1_12084	9.90551	1.44808	1.16064	0.386061	0.699452	1		9.90551	-5.32255	1.64542	-2.62702	0.00861352	0.329968
XM_037428713.1_2287	96.8029	0.81521	0.218113	0	1	1		96.8029	0.595667	0.223479	0	1	1
XM_037418529.1_12081	10.0001	-0.436265	0.554475	0	1	1		10.0001	-0.34898	0.566186	0	1	1
XM_037418525.1_12075	9.42887	0.951567	0.621124	0	1	1		9.42887	0.640418	0.643265	0	1	1
XM_037423417.1_17774	31.5164	0.606672	0.339273	0	1	1		31.5164	0.471945	0.348484	0	1	1
XM_037421527.1_14548	84.0643	-0.0762471	0.238786	0	1	1		84.0643	0.162355	0.240001	0	1	1
XM_037427018.1_21572	1.29252	-3.01356	2.30143	-0.874915	0.38162	NA		1.29252	-1.14386	2.14063	-0.0672026	0.94642	NA
XM_037427183.1_21777	2.78276	3.27782	1.5392	1.47987	0.138908	NA		2.78276	3.52558	1.54287	1.63694	0.101643	NA
XM_037418527.1_12074	9.11156	0.277053	0.582311	0	1	1		9.11156	0.0346358	0.60674	0	1	1
XM_037419700.1_12073	54.2474	-0.390137	0.287415	0	1	1		54.2474	-0.273912	0.291084	0	1	1
XM_037418526.1_12072	38.6793	0.19797	0.300931	0	1	1		38.6793	0.180498	0.307769	0	1	1
XM_037413818.1_6513	8.5476	1.05828	0.628863	0.0926703	0.926165	1		8.5476	0.2691	0.672474	0	1	1
XM_037415989.1_9648	1.16357	0.00971134	1.5424	0	1	NA		1.16357	-0.982081	1.73753	0	1	NA
XM_037418522.1_12066	6.40948	0.258675	0.862372	0	1	1		6.40948	0.518854	0.865656	0	1	1
XM_037418520.1_12065	6.25962	-0.436682	0.686092	0	1	1		6.25962	-0.513644	0.711324	0	1	1
XM_037418519.1_12063	26.5035	1.50303	0.45629	1.10243	0.270275	1		26.5035	1.13218	0.467298	0.282865	0.777281	1
XM_037420981.1_13810	9.67019	0.498163	0.567724	0	1	1		9.67019	0.033867	0.599692	0	1	1
XM_037421179.1_14064	1013.44	0.220995	0.173569	0	1	1		1013.44	0.246525	0.17397	0	1	1
XM_037424105.1_18122	94.2552	0.0251601	0.214432	0	1	1		94.2552	0.282662	0.215399	0	1	1
XM_037418505.1_12051	153.932	-0.622584	0.189696	0	1	1		153.932	-0.419917	0.190986	0	1	1
XM_037415487.1_8737	25.9762	0.873603	0.403448	0	1	1		25.9762	0.537234	0.416516	0	1	1
XM_037424483.1_1606	3.73023	2.76969	1.49443	1.18419	0.236337	NA		3.73023	1.58151	1.54644	0.376033	0.706893	NA
XM_037418504.1_12050	2.10392	1.56104	1.27895	0.438674	0.660898	NA		2.10392	1.04385	1.33851	0.0327576	0.973868	NA
XM_037435459.1_33263	13.4021	0.385522	0.493634	0	1	1		13.4021	0.47646	0.501681	0	1	1
XM_037418498.1_12044	3.83868	-0.619247	0.850174	0	1	NA		3.83868	-0.867772	0.900465	0	1	NA
XM_037432799.1_2973	18.4474	-0.187684	0.45739	0	1	1		18.4474	0.0808723	0.459508	0	1	1
XM_037425689.1_1854	2.07083	0.378188	1.18251	0	1	NA		2.07083	0.305162	1.21878	0	1	NA
XM_037419877.1_12763	9.03491	-0.177886	0.600638	0	1	1		9.03491	-0.733672	0.643467	0	1	1
XM_037418494.1_12039	6.30953	-0.0193676	0.699045	0	1	1		6.30953	0.0314757	0.714229	0	1	1
XM_037416030.1_9696	22.1267	0.353567	0.395696	0	1	1		22.1267	0.452746	0.401616	0	1	1
XM_037429486.1_24399	49.2689	0.0208661	0.265913	0	1	1		49.2689	0.216392	0.268468	0	1	1
XM_037421449.1_14439	59.4297	0.04113	0.287587	0	1	1		59.4297	-0.0139702	0.29295	0	1	1
XM_037426014.1_20388	53.8705	-0.198316	0.264778	0	1	1		53.8705	-0.499938	0.276094	0	1	1
XM_037432030.1_27701	1.29294	-0.313799	1.7166	0	1	NA		1.29294	0.0103022	1.71881	0	1	NA
XM_037419689.1_12032	6.1092	-0.376457	0.718084	0	1	1		6.1092	-0.0243924	0.717659	0	1	1
XM_037418723.1_12491	15.5491	-0.35223	0.451811	0	1	1		15.5491	-0.270537	0.461075	0	1	1
XM_037419688.1_12031	1.6693	-0.892201	1.32018	0	1	NA		1.6693	-0.233296	1.28082	0	1	NA
XM_037427219.1_21831	9.78149	1.07968	0.660463	0.120646	0.903971	1		9.78149	1.31954	0.663518	0.481591	0.630097	1
XM_037430795.1_26612	2.69428	0.346617	1.03462	0	1	NA		2.69428	0.0412646	1.08556	0	1	NA
XM_037418770.1_12584	1.86937	1.52491	1.6335	0.321341	0.747952	NA		1.86937	2.08826	1.62062	0.671511	0.501895	NA
XM_037418478.1_12012	9.48649	-4.06591	0.846438	-3.62213	0.000292184	0.0146859		9.48649	-2.88601	0.730455	-2.58196	0.00982397	0.360738
XM_037419682.1_12011	32.8497	-0.0780338	0.326695	0	1	1		32.8497	-0.165033	0.336162	0	1	1
XM_037430662.1_26055	23.9424	0.361204	0.420164	0	1	1		23.9424	0.325826	0.428248	0	1	1
XM_037418477.1_12009	2.16651	-0.10146	1.11905	0	1	NA		2.16651	-0.449863	1.18837	0	1	NA
XM_037418470.1_12002	2.8933	1.86322	1.59897	0.539863	0.589292	NA		2.8933	1.78925	1.61494	0.488716	0.625043	NA
XM_037418472.1_12001	1.4109	-0.621221	1.51633	0	1	NA		1.4109	-0.312818	1.52068	0	1	NA
XM_037422325.1_16361	3.1454	-0.0485243	0.940535	0	1	NA		3.1454	-0.478584	1.00413	0	1	NA
XM_037419677.1_11999	4.57813	-3.83908	1.17277	-2.42085	0.0154844	NA		4.57813	-4.10107	1.31787	-2.35309	0.0186182	NA
XM_037418469.1_11997	28.8464	-0.410253	0.345833	0	1	1		28.8464	-0.100295	0.34669	0	1	1
XM_037418466.1_11995	175.207	0.588521	0.172845	0	1	1		175.207	0.656158	0.17471	0	1	1
XM_037418463.1_11992	64.5043	-0.0874939	0.260771	0	1	1		64.5043	0.112009	0.262761	0	1	1
XM_037418462.1_11991	50.0892	-1.09977	0.346609	-0.287846	0.773464	1		50.0892	-0.204953	0.337483	0	1	1
XM_037430465.1_26474	8.37334	0.278492	0.622532	0	1	1		8.37334	0.469239	0.6288	0	1	1
XM_037418811.1_12691	15.5337	0.345897	0.555667	0	1	1		15.5337	0.0937398	0.570833	0	1	1
XM_037418454.1_11974	78.6716	0.457452	0.255843	0	1	1		78.6716	0.41913	0.259843	0	1	1
XM_037418443.1_11957	2.52072	-0.632909	1.04011	0	1	NA		2.52072	-0.972977	1.11363	0	1	NA
XM_037418442.1_11955	73.0462	-0.745405	0.225228	0	1	1		73.0462	-0.798594	0.232053	0	1	1
XM_037418435.1_11950	65.3859	0.312585	0.255953	0	1	1		65.3859	0.443166	0.258679	0	1	1
XM_037418432.1_11948	69.6904	0.820299	0.296437	0	1	1		69.6904	0.344696	0.304689	0	1	1
XM_037418428.1_11943	57.3322	0.424734	0.263201	0	1	1		57.3322	0.453738	0.267593	0	1	1
XM_037431421.1_26469	11.7616	0.504235	0.534962	0	1	1		11.7616	0.0857403	0.561085	0	1	1
XM_037426129.1_20546	1.23245	-1.03983	1.49195	-0.0266991	0.9787	NA		1.23245	-0.69583	1.49195	0	1	NA
XM_037419054.1_13176	5.53012	-0.823472	0.719355	0	1	NA		5.53012	-1.01755	0.759131	-0.02312	0.981555	NA
XM_037428393.1_22982	40.1346	0.195457	0.362933	0	1	1		40.1346	0.318586	0.366253	0	1	1
XM_037432013.1_2852	68.656	-1.46928	0.285113	-1.64594	0.0997768	1		68.656	-0.774665	0.279205	0	1	1
XM_037418423.1_11928	41.6459	0.0920508	0.310054	0	1	1		41.6459	-0.158988	0.32073	0	1	1
XM_037428748.1_23554	12.9027	0.599373	0.502223	0	1	1		12.9027	0.0822427	0.5307	0	1	1
XM_037418415.1_11917	1.34123	-1.546	1.59312	-0.342725	0.731805	NA		1.34123	-1.74468	1.69114	-0.440342	0.65969	NA
XM_037418410.1_11914	26.2826	0.165501	0.372341	0	1	1		26.2826	0.0165058	0.383653	0	1	1
XM_037418409.1_11913	284.882	0.80302	0.14987	0	1	1		284.882	0.610493	0.152405	0	1	1
XR_005109525.1_16002	4.39486	-0.0564322	1.06603	0	1	NA		4.39486	0.497673	1.05597	0	1	NA
XM_037421162.1_14032	23.2637	-0.567819	0.649055	0	1	1		23.2637	-0.727155	0.658235	0	1	1
XR_005111538.1_31515	4.42212	2.59778	1.71205	0.933252	0.35069	NA		4.42212	2.3587	1.72516	0.787581	0.430942	NA
XM_037419655.1_11902	6.41162	-0.372356	0.689533	0	1	1		6.41162	-0.261268	0.702642	0	1	1
XM_037418399.1_11901	7.152	-2.25442	0.793027	-1.58182	0.113691	1		7.152	-1.4533	0.756794	-0.59897	0.549193	1
XM_037418397.1_11898	12.242	0.411322	0.505282	0	1	1		12.242	0.221509	0.523739	0	1	1
XM_037418393.1_11895	134.224	-0.448808	0.196055	0	1	1		134.224	-0.587484	0.200885	0	1	1
XM_037422391.1_16227	9.63847	-0.0266355	0.572504	0	1	1		9.63847	-0.0592876	0.588307	0	1	1
XM_037418390.1_11888	2.37967	0.702834	1.13066	0	1	NA		2.37967	0.545602	1.16837	0	1	NA
XM_037418387.1_11883	26.9678	0.560458	0.379608	0	1	1		26.9678	0.250032	0.393123	0	1	1
XM_037418385.1_11881	10.8527	0.155569	0.730021	0	1	1		10.8527	0.141869	0.740122	0	1	1
XM_037436260.1_3972	14.8028	0.384279	0.482496	0	1	1		14.8028	0.291276	0.495532	0	1	1
XM_037418380.1_11874	3.33081	-0.686895	1.0605	0	1	NA		3.33081	-0.814901	1.09812	0	1	NA
XM_037418381.1_11873	2.64427	-0.461782	1.09654	0	1	NA		2.64427	-0.346142	1.11656	0	1	NA
XM_037428601.1_23370	43.2791	0.127912	0.309833	0	1	1		43.2791	-0.146373	0.32046	0	1	1
XM_037431040.1_25650	3.13686	0.273889	0.971942	0	1	NA		3.13686	0.196928	1.00187	0	1	NA
XM_037418378.1_11865	2.04383	2.69164	2.74397	0.616495	0.537568	NA		2.04383	0.663703	2.84491	0	1	NA
XR_005109162.1_11859	4.23697	-0.979919	0.868887	0	1	NA		4.23697	-0.366058	0.848122	0	1	NA
XM_037426879.1_21332	2.13591	-1.58596	1.58058	-0.370726	0.710841	NA		2.13591	-2.48203	1.75283	-0.845506	0.397829	NA
XM_037418369.1_11855	10.7427	0.466712	0.532347	0	1	1		10.7427	0.0393079	0.561629	0	1	1
XM_037427272.1_21963	12.9755	0.248153	0.506414	0	1	1		12.9755	0.115876	0.522332	0	1	1
XM_037418366.1_11845	14.5468	0.882343	0.530287	0	1	1		14.5468	-0.285105	0.575433	0	1	1
XM_037412538.1_4639	41.8348	-0.0545466	0.285797	0	1	1		41.8348	-0.115392	0.293719	0	1	1
XM_037418354.1_11833	6.50915	0.459811	0.839013	0	1	1		6.50915	0.636529	0.845403	0	1	1
XM_037427576.1_2111	28.2762	0.179134	0.432255	0	1	1		28.2762	-0.102915	0.44401	0	1	1
XM_037421083.1_13935	9.1504	0.352883	0.596456	0	1	1		9.1504	-0.0147678	0.625259	0	1	1
XM_037418350.1_11830	68.4506	-2.46004	0.38227	-3.81938	0.000133785	0.00756499		68.4506	-1.86374	0.377415	-2.28856	0.0221049	0.669477
XM_037421141.1_14015	3.19149	1.22141	1.40986	0.157041	0.875212	NA		3.19149	1.20031	1.42503	0.140564	0.888214	NA
XM_037425360.1_19548	3.47727	-1.10147	0.947341	-0.107109	0.914703	NA		3.47727	-0.586497	0.931915	0	1	NA
XM_037418346.1_11821	5.14261	-1.11752	0.819281	-0.143439	0.885944	NA		5.14261	-0.638553	0.809716	0	1	NA
XM_037435196.1_32818	1.93263	-0.112988	1.14916	0	1	NA		1.93263	-1.1788	1.32403	-0.135043	0.892578	NA
XM_037419013.1_13118	8.18104	-0.0556209	0.629231	0	1	1		8.18104	0.449137	0.622227	0	1	1
XM_037418338.1_11812	7.57693	-0.0205621	0.675003	0	1	1		7.57693	-0.254926	0.701683	0	1	1
XM_037418334.1_11806	1.29037	-0.702052	2.85615	0	1	NA		1.29037	0.339196	2.80802	0	1	NA
XM_037435273.1_32942	6.82962	2.90813	1.03354	1.8462	0.0648628	0.889135		6.82962	0.438853	1.13851	0	1	1
XM_037418329.1_11800	3.70153	1.67053	2.07412	0.323286	0.746479	NA		3.70153	0.213784	2.127	0	1	NA
XM_037412464.1_4539	9.11934	0.936118	0.613982	0	1	1		9.11934	0.766766	0.631888	0	1	1
XM_037418762.1_12573	6.21757	1.771	0.887963	0.868277	0.385242	1		6.21757	-0.0690313	0.982648	0	1	1
XM_037418316.1_11780	131.192	0.451051	0.213843	0	1	1		131.192	0.373134	0.217034	0	1	1
XR_005109155.1_11779	5.41761	-0.450512	0.753575	0	1	NA		5.41761	-0.505528	0.778856	0	1	NA
XR_005109287.1_13704	4.141	-0.188027	0.844165	0	1	NA		4.141	-0.600667	0.898666	0	1	NA
XR_005109154.1_11778	25.1264	0.113084	0.621728	0	1	1		25.1264	0.235112	0.624904	0	1	1
XM_037416957.1_8152	89.5432	0.533239	0.341913	0	1	1		89.5432	0.670296	0.343311	0	1	1
XM_037418315.1_11777	44.725	0.0983902	0.273154	0	1	1		44.725	-0.00459235	0.28144	0	1	1
XM_037418311.1_11773	1.76971	-0.561124	1.2614	0	1	NA		1.76971	-0.232993	1.26324	0	1	NA
XM_037434548.1_3393	28.2328	-0.0175325	0.347224	0	1	1		28.2328	0.353601	0.346617	0	1	1
XM_037418310.1_11772	33.2134	-0.439277	0.322302	0	1	1		33.2134	-0.607758	0.334822	0	1	1
XM_037423711.1_18319	26.2509	0.948757	0.379945	0	1	1		26.2509	0.732508	0.390964	0	1	1
XM_037418308.1_11771	11.6258	-0.144432	0.516799	0	1	1		11.6258	-0.0919703	0.528243	0	1	1
XM_037417963.1_11200	25.8135	0.319291	0.404482	0	1	1		25.8135	0.258764	0.412877	0	1	1
XM_037418307.1_11770	15.2419	0.679239	0.474755	0	1	1		15.2419	0.42248	0.491831	0	1	1
XM_037418305.1_11768	6.89099	0.64534	0.672581	0	1	1		6.89099	0.455173	0.696171	0	1	1
XM_037423713.1_18320	588.38	0.279936	0.169418	0	1	1		588.38	0.44061	0.169817	0	1	1
XM_037418303.1_11765	33.7347	-0.113076	0.31672	0	1	1		33.7347	0.159456	0.318272	0	1	1
XR_005109114.1_11247	1.28024	0.0097161	1.54185	0	1	NA		1.28024	-0.399715	1.63263	0	1	NA
XM_037426663.1_1997	2.94127	-2.39739	1.18461	-1.17962	0.238153	NA		2.94127	-1.75913	1.14323	-0.664017	0.506679	NA
XM_037422422.1_16269	1.74198	1.56025	1.33556	0.419485	0.674862	NA		1.74198	0.0429619	1.51209	0	1	NA
XM_037418279.1_11736	18.559	-0.270819	0.482544	0	1	1		18.559	-0.147441	0.48853	0	1	1
XM_037418280.1_11735	13.4193	-0.232941	0.501539	0	1	1		13.4193	0.218087	0.497829	0	1	1
XM_037418281.1_11734	93.3739	0.365469	0.218274	0	1	1		93.3739	0.486516	0.22059	0	1	1
XM_037418276.1_11715	3.77564	0.138398	0.870605	0	1	NA		3.77564	-0.25869	0.92274	0	1	NA
XM_037418819.1_12697	2.6718	0.688768	1.06734	0	1	NA		2.6718	0.256043	1.12407	0	1	NA
XM_037426786.1_21208	13.4972	-0.26042	0.494392	0	1	1		13.4972	-0.0313217	0.498529	0	1	1
XM_037418273.1_11714	29.048	0.416927	0.37582	0	1	1		29.048	0.282143	0.385177	0	1	1
XM_037418265.1_11700	38.4906	0.0287631	0.323694	0	1	1		38.4906	0.42349	0.322805	0	1	1
XM_037418908.1_12918	2238.03	0.0492769	0.640937	0	1	1		2238.03	-0.48826	0.641092	0	1	1
XM_037424377.1_18507	5.67847	-0.972003	0.723718	0	1	NA		5.67847	-0.954733	0.747603	0	1	NA
XM_037420959.1_13770	10.2112	0.15073	0.633983	0	1	1		10.2112	0.8818	0.621059	0	1	1
XM_037419619.1_11693	5.16111	-0.17172	1.04876	0	1	NA		5.16111	-0.171652	1.06405	0	1	NA
XM_037429946.1_24076	17.0691	0.414042	0.49114	0	1	1		17.0691	0.299601	0.50281	0	1	1
XM_037415220.1_8345	9.14455	-0.348149	0.573796	0	1	1		9.14455	-0.282429	0.586945	0	1	1
XM_037434727.1_31994	1.90605	-1.28643	1.26115	-0.227122	0.820329	NA		1.90605	-0.642344	1.22208	0	1	NA
XM_037418258.1_11686	12.6236	2.6541	1.04289	1.58608	0.112722	1		12.6236	1.84109	1.05871	0.794442	0.426938	1
XM_037422460.1_16320	22.3245	-1.17371	0.390462	-0.444873	0.656412	1		22.3245	-0.82268	0.390224	0	1	1
XM_037418253.1_11681	2.15857	-0.860021	1.26753	0	1	NA		2.15857	-4.38833	1.65426	-2.04824	0.0405361	NA
XM_037421404.1_14362	13.2109	-0.17352	0.480877	0	1	1		13.2109	-0.307436	0.499073	0	1	1
XM_037418245.1_11674	2.20338	4.8081	3.89405	0.977927	0.32811	NA		2.20338	2.6073	3.96142	0.405737	0.684936	NA
XM_037418239.1_11667	846.507	-0.409342	0.155177	0	1	1		846.507	-0.274902	0.155583	0	1	1
XM_037431542.1_25532	3.86007	-0.921432	0.86497	0	1	NA		3.86007	-1.23396	0.925761	-0.252717	0.800487	NA
XM_037418241.1_11665	14.6353	0.781827	0.519445	0	1	1		14.6353	0.418802	0.538473	0	1	1
XM_037431482.1_25570	98.0884	-1.6374	0.43036	-1.4811	0.138581	1		98.0884	0.310002	0.417669	0	1	1
XM_037418232.1_11662	3.06004	-1.03384	0.992334	-0.0341022	0.972796	NA		3.06004	-1.88499	1.13256	-0.78141	0.434561	NA
XM_037418230.1_11655	24.044	0.532345	0.641884	0	1	1		24.044	0.516503	0.646749	0	1	1
XM_037418226.1_11652	31.6139	-0.616827	0.323538	0	1	1		31.6139	-0.344096	0.325373	0	1	1
XM_037433501.1_3114	28.3887	-1.86807	0.436698	-1.9878	0.0468342	0.703208		28.3887	-1.22457	0.427358	-0.525475	0.599253	1
XM_037419643.1_11852	4.53766	0.17034	0.799395	0	1	NA		4.53766	-0.189615	0.843788	0	1	NA
XM_037421147.1_14018	60.2439	0.924047	0.282474	0	1	1		60.2439	0.530538	0.291204	0	1	1
XM_037419614.1_11649	1.64439	0.0313675	1.37355	0	1	NA		1.64439	0.614707	1.35029	0	1	NA
XM_037418221.1_11645	7.67725	0.15133	0.807677	0	1	1		7.67725	-0.646443	0.853954	0	1	1
XM_037416838.1_7431	1.51406	0.344391	2.21332	0	1	NA		1.51406	0.110807	2.25134	0	1	NA
XM_037418217.1_11640	95.825	0.634079	0.200595	0	1	1		95.825	0.256326	0.208495	0	1	1
XM_037432940.1_27407	1.48261	0.907023	1.42305	0	1	NA		1.48261	0.45296	1.49899	0	1	NA
XM_037419725.1_12201	3.48736	-0.170226	0.908884	0	1	NA		3.48736	-0.254721	0.941278	0	1	NA
XR_005109644.1_13765	3.80774	-1.08783	1.56424	-0.0561492	0.955223	NA		3.80774	-0.896987	1.57227	0	1	NA
XM_037427863.1_22787	59.5525	0.179547	0.374943	0	1	1		59.5525	-0.275044	0.383407	0	1	1
XM_037418215.1_11629	4.97623	-0.121251	0.814279	0	1	NA		4.97623	0.142567	0.818882	0	1	NA
XM_037418210.1_11628	281.836	-0.377966	0.416489	0	1	1		281.836	-0.250525	0.416956	0	1	1
XM_037418207.1_11625	19.7315	-0.839062	1.3692	0	1	1		19.7315	-0.496819	1.36924	0	1	1
XM_037418205.1_11623	15.2098	3.17402	1.53977	1.41192	0.157974	1		15.2098	3.56712	1.53943	1.66758	0.0954001	1
XM_037418201.1_11615	84.7588	0.380994	0.220167	0	1	1		84.7588	0.222241	0.225976	0	1	1
XM_037421227.1_14130	12.7234	0.0155648	0.553612	0	1	1		12.7234	-0.0166481	0.565903	0	1	1
XM_037418194.1_11610	14.2077	-0.299484	0.472109	0	1	1		14.2077	-0.262382	0.483358	0	1	1
XM_037418193.1_11609	18.24	-0.107152	0.42214	0	1	1		18.24	-0.13541	0.433524	0	1	1
XM_037428082.1_22880	5.43926	1.67438	2.10424	0.320484	0.748601	NA		5.43926	1.94149	2.10546	0.447165	0.654756	NA
XM_037421112.1_13966	73.2562	5.59808	1.59214	2.88799	0.00387718	0.107425		73.2562	4.50328	1.5943	2.19738	0.0279931	0.784138
XM_037428794.1_23621	5.63425	-0.0440948	0.841918	0	1	NA		5.63425	-1.14832	0.926994	-0.160006	0.872877	NA
XM_037418189.1_11605	3.49345	-1.589	0.956869	-0.615546	0.538194	NA		3.49345	-1.24712	0.957101	-0.258196	0.796255	NA
XM_037419240.1_13657	36.4896	0.152456	0.310204	0	1	1		36.4896	0.236226	0.315275	0	1	1
XM_037419603.1_11597	4.42303	-0.299956	0.825667	0	1	NA		4.42303	-0.181367	0.840736	0	1	NA
XM_037420443.1_396	145.666	0.179798	0.223711	0	1	1		145.666	0.461929	0.224132	0	1	1
XM_037419142.1_13481	4.29577	0.685776	0.874639	0	1	NA		4.29577	0.570569	0.89932	0	1	NA
XM_037418181.1_11591	7.58811	0.36673	0.766646	0	1	1		7.58811	0.590186	0.77103	0	1	1
XM_037419190.1_13571	5.81546	-0.44683	0.695024	0	1	NA		5.81546	-0.652005	0.730645	0	1	NA
XM_037421877.1_15224	405.33	0.174248	0.12201	0	1	1		405.33	0.305924	0.122956	0	1	1
XM_037428611.1_23383	152.118	-0.669322	0.178376	0	1	1		152.118	-0.120636	0.176423	0	1	1
XM_037416037.1_9708	7.26749	-3.8957	1.00966	-2.86798	0.00413103	0.113917		7.26749	-2.27141	0.846751	-1.50152	0.133222	1
XM_037424889.1_18621	13.2845	0.105027	0.551432	0	1	1		13.2845	-0.622826	0.587922	0	1	1
XR_005111307.1_29138	13.6738	1.58464	1.16141	0.503388	0.614692	1		13.6738	-4.71228	1.64833	-2.25214	0.0243134	0.707689
XM_037426131.1_20544	24.8184	0.208302	0.409202	0	1	1		24.8184	-0.195081	0.426184	0	1	1
XM_037419860.1_12721	1.82976	2.16404	1.87987	0.619216	0.535774	NA		1.82976	3.18144	1.84479	1.18249	0.237012	NA
XM_037425890.1_20253	66.5396	0.434582	0.23913	0	1	1		66.5396	0.557282	0.242032	0	1	1
XM_037421895.1_15247	4.36221	0.560349	0.823808	0	1	NA		4.36221	-0.090944	0.884603	0	1	NA
XM_037418508.1_12053	1.74479	-0.985761	1.31901	0	1	NA		1.74479	-1.40152	1.42478	-0.281813	0.778087	NA
XM_037426554.1_1986	48.6755	-1.00828	0.344332	-0.0240445	0.980817	1		48.6755	-0.763466	0.346104	0	1	1
XM_037432898.1_27284	5.26464	-1.36698	0.816876	-0.449254	0.653249	NA		5.26464	-0.802114	0.800301	0	1	NA
XM_037417257.1_9409	217.397	0.882554	0.163279	0	1	1		217.397	0.668594	0.166412	0	1	1
XM_037422169.1_15948	4.43008	-1.24565	0.879887	-0.279187	0.780101	NA		4.43008	-1.37384	0.920809	-0.405995	0.684746	NA
XM_037421114.1_13976	106.48	0.0792504	0.270779	0	1	1		106.48	-0.158552	0.275505	0	1	1
XM_037421015.1_13852	174.674	-0.293751	0.174621	0	1	1		174.674	0.0702083	0.174474	0	1	1
XM_037418254.1_11682	3.00779	0.228595	0.943701	0	1	NA		3.00779	-0.542116	1.03789	0	1	NA
XM_037431655.1_27713	33.0039	0.131573	0.320999	0	1	1		33.0039	0.248553	0.325739	0	1	1
XM_037418143.1_11528	2.48336	-0.598874	1.87531	0	1	NA		2.48336	-1.77274	1.98888	-0.388533	0.697622	NA
XM_037432642.1_2947	34.7708	-1.09523	0.337904	-0.281821	0.778081	1		34.7708	-0.571692	0.333394	0	1	1
XM_037420274.1_16123	4.68448	-0.0151176	0.832623	0	1	NA		4.68448	-0.187778	0.863627	0	1	NA
XM_037418140.1_11526	1.19823	-3.23801	2.24181	-0.998304	0.318132	NA		1.19823	-2.89377	2.2418	-0.844755	0.398248	NA
XM_037418151.1_11523	4.70564	0.241291	0.816756	0	1	NA		4.70564	0.579704	0.817091	0	1	NA
XM_037421414.1_14393	44.8158	-0.805539	0.355415	0	1	1		44.8158	-0.699024	0.359652	0	1	1
XM_037416792.1_11142	24.6278	0.130193	0.422223	0	1	1		24.6278	-0.461088	0.443998	0	1	1
XM_037422940.1_16968	16.5372	-0.654955	0.455488	0	1	1		16.5372	-0.693512	0.469393	0	1	1
XM_037418136.1_11514	19.0448	-2.32143	1.64383	-0.803876	0.421469	1		19.0448	-1.92912	1.64309	-0.56547	0.571754	1
XM_037414982.1_7506	2.59522	-0.719947	1.08992	0	1	NA		2.59522	0.209695	1.03552	0	1	NA
XM_037421080.1_13930	210.415	0.783952	0.165955	0	1	1		210.415	0.780341	0.167936	0	1	1
XM_037421192.1_14088	3.60087	-2.4843	1.83756	-0.807755	0.419231	NA		3.60087	-2.16544	1.83971	-0.63349	0.526414	NA
XR_005109146.1_11505	248.384	0.167205	0.214298	0	1	1		248.384	0.118233	0.215958	0	1	1
XM_037421060.1_13899	2.25058	1.00491	1.21121	0.00405007	0.996769	NA		2.25058	0.836565	1.24754	0	1	NA
XM_037434218.1_31255	6.43618	1.43599	0.786356	0.554448	0.579272	1		6.43618	0.400215	0.842357	0	1	1
XM_037416560.1_10543	8137.68	-0.180836	0.387501	0	1	1		8137.68	1.40764	0.387408	1.05223	0.292693	1
XM_037428896.1_2318	56.0428	-0.863189	0.262506	0	1	1		56.0428	-0.576724	0.263618	0	1	1
XM_037419591.1_11495	2.30002	0.119699	1.14299	0	1	NA		2.30002	0.287509	1.15777	0	1	NA
XM_037421727.1_14952	3.0518	0.706441	1.01923	0	1	NA		3.0518	0.778345	1.03668	0	1	NA
XM_037423539.1_1257	11.3953	-0.479733	0.512629	0	1	1		11.3953	-0.701849	0.538366	0	1	1
XM_037416589.1_10623	17.7009	-1.13807	0.445937	-0.309613	0.756855	1		17.7009	-0.477527	0.434035	0	1	1
XM_037418119.1_11483	21.6552	0.290909	0.440395	0	1	1		21.6552	0.428249	0.445051	0	1	1
XM_037419853.1_12688	19.8666	-0.359841	0.417353	0	1	1		19.8666	-0.550914	0.433926	0	1	1
XM_037418827.1_12705	2.59204	-0.588096	1.61511	0	1	NA		2.59204	-1.43774	1.70526	-0.256703	0.797408	NA
XM_037419365.1_67	1.48895	0.503901	1.33442	0	1	NA		1.48895	-0.370333	1.47517	0	1	NA
XM_037436103.1_3779	47.9327	-0.160367	0.273303	0	1	1		47.9327	0.0507904	0.275685	0	1	1
XM_037433377.1_28745	4.18437	2.08318	1.28775	0.841144	0.400267	NA		4.18437	1.90377	1.3047	0.692699	0.488498	NA
XM_037425338.1_19523	2.22192	2.94097	1.81032	1.07217	0.283643	NA		2.22192	0.0847315	2.04874	0	1	NA
XM_037418110.1_11456	4.08175	-0.53738	2.2512	0	1	NA		4.08175	0.165402	2.24155	0	1	NA
XM_037418108.1_11455	1.28704	-0.584113	2.63893	0	1	NA		1.28704	-2.4238	2.81512	-0.505768	0.613019	NA
XM_037418107.1_11449	36.658	0.0944235	0.32751	0	1	1		36.658	-0.216664	0.34025	0	1	1
XR_005109751.1_15753	26.165	0.181495	0.379629	0	1	1		26.165	0.280881	0.385025	0	1	1
XM_037420275.1_16124	1.17911	2.72854	2.63417	0.656199	0.511696	NA		1.17911	0.907328	2.78683	0	1	NA
XR_005109134.1_11433	7.09166	-1.38867	0.706653	-0.550016	0.582309	1		7.09166	-0.94135	0.699855	0	1	1
XM_037425456.1_19721	2.78354	-4.5934	1.57106	-2.28724	0.0221819	NA		2.78354	-3.37544	1.46172	-1.6251	0.104141	NA
XM_037421072.1_13915	7.02278	-1.25032	0.682488	-0.366777	0.713785	1		7.02278	-0.923316	0.683629	0	1	1
XM_037417233.1_9353	8.59137	0.484431	0.826836	0	1	1		8.59137	0.540176	0.835317	0	1	1
XM_037423180.1_1190	2750.55	3.68418	0.322543	8.32195	8.65311e-17	5.11039e-14		2750.55	2.4181	0.322885	4.39196	1.12334e-05	0.00124392
XM_037432704.1_26784	3.9144	-0.49743	0.832441	0	1	NA		3.9144	-1.37208	0.943777	-0.394248	0.693398	NA
XM_037428744.1_23549	13.8234	0.60281	0.529599	0	1	1		13.8234	-0.0371049	0.559091	0	1	1
XM_037427995.1_2164	1.573	-0.889371	1.34941	0	1	NA		1.573	-0.526007	1.34684	0	1	NA
XM_037418538.1_12095	2.67335	0.693812	1.04531	0	1	NA		2.67335	0.262673	1.10296	0	1	NA
XM_037432636.1_27888	2.25405	0.433107	1.10595	0	1	NA		2.25405	-0.215957	1.19567	0	1	NA
XM_037428665.1_23445	7.10728	-0.0588444	0.671274	0	1	1		7.10728	-0.107058	0.690467	0	1	1
XM_037419171.1_13537	5.88425	5.44465	1.6635	2.67188	0.00754285	NA		5.88425	5.56805	1.66701	2.74026	0.00613905	NA
XM_037418825.1_12706	7.98936	-2.25378	0.726637	-1.72546	0.0844441	1		7.98936	-1.3694	0.684984	-0.539284	0.589691	1
XM_037412615.1_1222	10.5153	2.15823	0.670919	1.72633	0.0842885	1		10.5153	1.84943	0.686966	1.23649	0.216277	1
XM_037422020.1_15513	1647.41	0.569992	0.112702	0	1	1		1647.41	0.60591	0.113046	0	1	1
XM_037418786.1_12607	21.9066	0.121557	0.384312	0	1	1		21.9066	-0.0864621	0.399234	0	1	1
XM_037421699.1_14894	679.804	-0.208664	0.182085	0	1	1		679.804	-0.294687	0.182945	0	1	1
XM_037419177.1_13558	74.7504	-1.30774	0.23379	-1.3163	0.188073	1		74.7504	-0.86125	0.231919	0	1	1
XM_037428722.1_23523	43.0126	0.140634	0.329992	0	1	1		43.0126	0.283385	0.333128	0	1	1
XM_037418846.1_12741	13.4481	-0.0651493	0.478218	0	1	1		13.4481	0.00170296	0.488171	0	1	1
XM_037435425.1_33221	1.78929	1.27678	1.32863	0.20832	0.834979	NA		1.78929	0.767306	1.39744	0	1	NA
XM_037412631.1_4788	103.72	1.13267	0.286501	0.463062	0.64332	1		103.72	0.910478	0.290184	0	1	1
XM_037426722.1_21126	3.14655	-0.0334711	0.988169	0	1	NA		3.14655	-0.494789	1.05135	0	1	NA
XM_037419558.1_11382	7.63828	-0.96086	0.957653	0	1	1		7.63828	-0.167476	0.940593	0	1	1
XM_037420965.1_13778	6.1113	-2.10757	0.757295	-1.46254	0.143594	1		6.1113	-1.91652	0.772498	-1.18644	0.235449	1
XM_037418726.1_12495	3.60155	-0.397592	1.11684	0	1	NA		3.60155	-0.18972	1.12527	0	1	NA
XM_037425751.1_20091	443.741	0.727368	0.202828	0	1	1		443.741	1.31881	0.202294	1.57596	0.115034	1
XM_037415483.1_8733	80.6218	0.66155	0.268728	0	1	1		80.6218	0.514411	0.273385	0	1	1
XM_037418063.1_11380	2.94416	-0.560544	0.99304	0	1	NA		2.94416	-1.23516	1.095	-0.214756	0.829958	NA
XM_037418055.1_11372	23.5694	-2.71898	0.482864	-3.55997	0.0003709	0.0180039		23.5694	-1.73606	0.452296	-1.62738	0.103657	1
XM_037418052.1_11369	154.013	0.308193	0.236229	0	1	1		154.013	0.45053	0.237422	0	1	1
XM_037430605.1_25245	10.1487	-0.990837	0.552957	0	1	1		10.1487	-0.82177	0.562216	0	1	1
XM_037418050.1_11368	2.18563	1.69217	1.26662	0.546469	0.584744	NA		2.18563	1.02489	1.33469	0.0186497	0.985121	NA
XM_037418049.1_11367	12.9134	-0.120715	0.494161	0	1	1		12.9134	-0.00244821	0.502404	0	1	1
XM_037419556.1_11365	1.32272	0.442633	1.48557	0	1	NA		1.32272	0.475719	1.51877	0	1	NA
XM_037435387.1_3610	1.38963	0.685736	1.45141	0	1	NA		1.38963	0.452901	1.50955	0	1	NA
XM_037418044.1_11356	92.0131	-1.48321	0.32384	-1.49212	0.135668	1		92.0131	-0.917202	0.321352	0	1	1
XR_005109113.1_11244	48.099	-0.323259	0.285267	0	1	1		48.099	-0.369778	0.292396	0	1	1
XM_037418043.1_11350	15.8984	-0.775762	0.464775	0	1	1		15.8984	-0.551348	0.469249	0	1	1
XM_037418040.1_11347	2.91933	0.828314	1.09409	0	1	NA		2.91933	0.48234	1.13792	0	1	NA
XM_037418034.1_11336	5.60379	-0.858664	0.782572	0	1	NA		5.60379	-0.694362	0.7943	0	1	NA
XM_037418033.1_11335	1.20131	0.164057	1.99389	0	1	NA		1.20131	0.420161	2.00194	0	1	NA
XM_037419775.1_12362	1.91097	0.0977534	1.31656	0	1	NA		1.91097	-0.570713	1.41457	0	1	NA
XM_037435632.1_33517	8.81028	-0.567149	1.17599	0	1	1		8.81028	-2.14723	1.24861	-0.918801	0.3582	1
XM_037418844.1_12739	1.39763	0.286256	1.3643	0	1	NA		1.39763	-0.370268	1.486	0	1	NA
XM_037414050.1_6991	7.37038	1.14172	0.745232	0.190165	0.84918	1		7.37038	1.03777	0.760673	0.0496481	0.960403	1
XM_037416644.1_3511	1.90379	-1.75447	1.72851	-0.436484	0.662486	NA		1.90379	-0.427002	1.62402	0	1	NA
XM_037418741.1_12531	122.402	-0.0857178	0.207339	0	1	1		122.402	-0.0156476	0.209862	0	1	1
XM_037416095.1_3150	6.1452	1.0648	0.719192	0.0901033	0.928205	1		6.1452	0.366858	0.767153	0	1	1
XM_037419084.1_13267	2.38275	1.56533	2.2986	0.245945	0.805724	NA		2.38275	5.07944	2.08901	1.95281	0.0508417	NA
XM_037418012.1_11294	204.616	3.22333	0.508881	4.36906	1.24783e-05	0.00101648		204.616	5.17532	0.505702	8.25648	1.50027e-16	1.18138e-13
XM_037418004.1_11279	3.96078	-3.1345	1.31777	-1.61978	0.105279	NA		3.96078	-1.01506	1.11272	-0.0135349	0.989201	NA
XM_037422678.1_16588	36.4382	-1.904	0.456581	-1.97994	0.0477106	0.711843		36.4382	-0.868638	0.440994	0	1	1
XM_037418002.1_11278	35.2985	1.48064	0.442033	1.08733	0.276891	1		35.2985	1.10363	0.450689	0.22993	0.818146	1
XM_037432239.1_27958	105.804	0.167096	0.223845	0	1	1		105.804	0.405428	0.224828	0	1	1
XR_005109120.1_11258	3.73248	0.222908	1.3779	0	1	NA		3.73248	0.130705	1.39682	0	1	NA
XM_037417992.1_11256	16.077	1.47631	0.486978	0.978093	0.328028	1		16.077	0.20042	0.531297	0	1	1
XR_005109309.1_11251	4.04605	-0.232447	1.00591	0	1	NA		4.04605	-4.03473	1.51328	-2.0054	0.0449198	NA
XM_037412204.1_4168	16.9298	0.243093	0.448127	0	1	1		16.9298	0.437719	0.452363	0	1	1
XM_037417990.1_11248	34.0803	0.2662	0.327893	0	1	1		34.0803	0.408125	0.331776	0	1	1
XM_037417988.1_11246	3.62269	-0.649681	0.874853	0	1	NA		3.62269	-0.768765	0.914957	0	1	NA
XR_005108721.1_9030	2.43287	-0.810967	1.09616	0	1	NA		2.43287	-0.971021	1.15122	0	1	NA
XM_037432301.1_2896	49.7154	-0.243791	0.277146	0	1	1		49.7154	0.122848	0.276771	0	1	1
XM_037417987.1_11243	3.65522	-0.183719	0.925244	0	1	NA		3.65522	-0.0801462	0.942172	0	1	NA
XM_037418117.1_11480	2.29287	-0.0990538	1.17816	0	1	NA		2.29287	-0.170077	1.21442	0	1	NA
XM_037426930.1_21400	32.7775	0.0330671	0.342637	0	1	1		32.7775	0.23261	0.345533	0	1	1
XM_037423530.1_17983	9.33394	-0.194847	0.580843	0	1	1		9.33394	-0.173102	0.595082	0	1	1
XM_037417977.1_11217	10.3904	-0.0693045	0.52914	0	1	1		10.3904	-0.592074	0.568244	0	1	1
XR_005110639.1_24874	1.36596	-4.70728	3.71026	-0.999195	0.3177	NA		1.36596	-4.363	3.71021	-0.906418	0.364714	NA
XM_037428963.1_23739	4.27204	-0.1913	0.889674	0	1	NA		4.27204	-0.0797474	0.904194	0	1	NA
XR_005108705.1_8720	21.243	-0.197001	0.439082	0	1	1		21.243	0.156893	0.438856	0	1	1
XM_037415118.1_7855	3.2775	-0.172826	0.92636	0	1	NA		3.2775	-0.615103	0.991609	0	1	NA
XM_037416812.1_11179	23.1215	-0.274739	0.392994	0	1	1		23.1215	0.168537	0.390421	0	1	1
XM_037424696.1_20063	1.8396	-3.89686	1.69649	-1.70756	0.0877175	NA		1.8396	-2.68313	1.59683	-1.05404	0.291862	NA
XM_037433192.1_3029	54.034	-0.286627	0.261995	0	1	1		54.034	-0.194721	0.266344	0	1	1
XR_005111813.1_3616	175.818	0.297134	0.237065	0	1	1		175.818	0.477812	0.237909	0	1	1
XR_005109218.1_12885	1.30178	4.3366	3.92617	0.849837	0.395416	NA		1.30178	0	4.08046	0	1	NA
XM_037419966.1_203	8.94059	-1.39224	0.668549	-0.586702	0.557404	1		8.94059	-1.31364	0.683984	-0.458547	0.646559	1
XR_005108563.1_6189	6.58436	0.697665	1.3005	0	1	1		6.58436	-0.725661	1.35458	0	1	1
XM_037430738.1_2640	6.97812	-3.04547	0.834693	-2.45056	0.0142633	0.303556		6.97812	-2.72113	0.837092	-2.05609	0.0397741	0.992971
XM_037416800.1_11163	8.87917	-2.10646	0.861672	-1.28408	0.199113	1		8.87917	-2.40482	0.904855	-1.55254	0.120533	1
XM_037421427.1_14408	7.86199	2.03897	0.731172	1.42097	0.155326	1		7.86199	0.0516115	0.828151	0	1	1
XM_037416796.1_11152	85.8761	0.743138	0.44595	0	1	1		85.8761	0.330077	0.450121	0	1	1
XM_037436056.1_3728	51.927	-1.56226	0.415853	-1.35206	0.176357	1		51.927	-1.2289	0.416051	-0.55017	0.582203	1
XM_037421819.1_15092	5.06384	-0.785452	0.75776	0	1	NA		5.06384	-1.03945	0.803358	-0.0491033	0.960837	NA
XM_037415638.1_8965	2.4997	3.60156	1.9141	1.35915	0.174098	NA		2.4997	2.76808	1.9564	0.90374	0.366133	NA
XR_005111208.1_2953	105.69	0.045275	0.261457	0	1	1		105.69	-0.412009	0.268528	0	1	1
XR_005109068.1_11128	0.996276	1.6985	2.02231	0.345396	0.729797	NA		0.996276	-1.81886	2.28421	-0.358487	0.719979	NA
XM_037418512.1_12058	1.06	1.31789	2.30595	0.137858	0.890353	NA		1.06	0.0828575	2.44871	0	1	NA
XM_037415617.1_8932	1.09817	-1.02857	1.74616	-0.0163637	0.986944	NA		1.09817	-1.30668	1.84978	-0.165793	0.86832	NA
XM_037420364.1_13932	1.09032	0.11058	1.5577	0	1	NA		1.09032	0.0432606	1.61198	0	1	NA
XR_005108831.1_10440	587.376	3.162	0.309485	6.98581	2.83209e-12	1.05637e-09		587.376	2.75612	0.310178	5.66166	1.49913e-08	3.54145e-06
XM_037413218.1_5434	3.7131	-2.09501	1.56085	-0.701543	0.482964	NA		3.7131	-2.11899	1.59158	-0.70307	0.482012	NA
XM_037436129.1_3800	92.1511	-0.0241117	0.268652	0	1	1		92.1511	-0.184922	0.273489	0	1	1
XR_005108576.1_6512	3.0511	-2.05954	1.04912	-1.00993	0.312527	NA		3.0511	-1.73075	1.05119	-0.695166	0.486951	NA
XM_037418479.1_12013	66.9948	-0.971778	0.264703	0	1	1		66.9948	-0.561549	0.263644	0	1	1
XM_037419201.1_13589	14.0946	-0.686769	0.47257	0	1	1		14.0946	-0.426021	0.475923	0	1	1
XM_037433008.1_2999	8.96155	-0.149527	0.580584	0	1	1		8.96155	-0.0760755	0.592813	0	1	1
XM_037423476.1_17903	2.69525	0.147153	1.54444	0	1	NA		2.69525	0.887805	1.52414	0	1	NA
XR_005109063.1_11067	2.00376	0.699045	1.24481	0	1	NA		2.00376	-0.316291	1.36892	0	1	NA
XM_037427364.1_22083	1.16255	1.26045	1.66338	0.156577	0.875578	NA		1.16255	0.616657	1.76372	0	1	NA
XM_037421921.1_15322	20.4544	0.27524	0.45034	0	1	1		20.4544	0.057453	0.463848	0	1	1
XM_037421239.1_14143	1.43419	2.75196	1.74121	1.00618	0.314329	NA		1.43419	1.92718	1.82297	0.508607	0.611027	NA
XM_037419658.1_11912	5.71285	-2.24415	0.814633	-1.52725	0.126698	NA		5.71285	-1.4466	0.770633	-0.57953	0.562232	NA
XM_037418096.1_11432	53.1016	-0.0595218	0.278337	0	1	1		53.1016	0.451645	0.275806	0	1	1
XM_037418112.1_11477	1.50807	-0.0528255	1.32771	0	1	NA		1.50807	-0.695851	1.45136	0	1	NA
XR_005108552.1_5980	7.74814	-0.136939	1.12513	0	1	1		7.74814	0.66023	1.11341	0	1	1
XR_005110532.1_23073	15.1566	0.502801	0.507324	0	1	1		15.1566	0.689649	0.511541	0	1	1
XM_037422147.1_15901	12.1716	-7.86149	1.37236	-4.99977	5.73988e-07	8.1357e-05		12.1716	-7.51724	1.37236	-4.74894	2.04481e-06	0.000263483
XM_037430692.1_26455	5.30414	0.929463	0.828407	0	1	NA		5.30414	1.13024	0.834669	0.156034	0.876007	NA
XM_037421972.1_15422	4.65255	4.64225	1.65846	2.19616	0.0280805	NA		4.65255	3.48463	1.69293	1.46765	0.142199	NA
XR_005108429.1_6074	3.63811	0.400066	0.987436	0	1	NA		3.63811	0.639413	0.993549	0	1	NA
XM_037414028.1_6955	35.8062	-0.0231575	0.304873	0	1	1		35.8062	0.152496	0.308384	0	1	1
XM_037427839.1_22753	10.9699	-0.253683	0.715742	0	1	1		10.9699	-0.241112	0.726126	0	1	1
XR_005109044.1_11014	6.34279	1.96612	0.895574	1.07877	0.28069	1		6.34279	0.83448	0.947238	0	1	1
XM_037427482.1_2101	6.5327	-1.75822	0.759583	-0.998205	0.31818	1		6.5327	-1.32123	0.752461	-0.426899	0.669453	1
XM_037416748.1_11005	6.58744	-0.371044	0.690169	0	1	1		6.58744	-0.320519	0.706287	0	1	1
XM_037416747.1_11002	2.66164	0.273212	1.01314	0	1	NA		2.66164	-0.650238	1.12764	0	1	NA
XM_037416738.1_10989	3.10571	-1.25117	1.34293	-0.187031	0.851636	NA		3.10571	0.330069	1.25292	0	1	NA
XM_037416735.1_10984	1.96784	0.704011	1.26128	0	1	NA		1.96784	0.620533	1.29608	0	1	NA
XM_037416732.1_10982	1.42562	0.262597	1.62224	0	1	NA		1.42562	-0.349027	1.71996	0	1	NA
XM_037418959.1_13007	6.71161	-0.162403	0.698331	0	1	1		6.71161	-0.0161869	0.708271	0	1	1
XM_037416720.1_10968	7.70293	-0.669409	0.659621	0	1	1		7.70293	-0.13827	0.650038	0	1	1
XM_037413384.1_5761	31.7482	0.654451	0.360932	0	1	1		31.7482	0.468117	0.370426	0	1	1
XM_037427008.1_21561	22.5441	-0.0099033	0.377691	0	1	1		22.5441	-0.0988511	0.389463	0	1	1
XM_037426224.1_20661	9.24331	0.395026	0.583941	0	1	1		9.24331	-0.0138755	0.614618	0	1	1
XR_005109040.1_10948	10.6984	-0.149079	0.63975	0	1	1		10.6984	0.606389	0.626092	0	1	1
XM_037424401.1_1593	35.1235	-0.330737	0.319294	0	1	1		35.1235	-0.444929	0.329607	0	1	1
XM_037417625.1_10944	138.914	0.0701301	0.177232	0	1	1		138.914	0.108825	0.180035	0	1	1
XM_037416708.1_10943	3.16606	-5.81092	1.76845	-2.72042	0.00652	NA		3.16606	-3.6481	1.67595	-1.58006	0.114094	NA
XM_037416706.1_10933	1.66491	2.39612	2.15388	0.648187	0.516864	NA		1.66491	0.0951991	2.34625	0	1	NA
XR_005111256.1_28455	15.2009	3.03613	0.70127	2.90349	0.00369034	0.105856		15.2009	2.4081	0.716838	1.96432	0.0494928	1
XM_037431829.1_27437	2.54959	0.830877	1.17846	0	1	NA		2.54959	0.709073	1.20898	0	1	NA
XM_037420440.1_13867	26.6652	0.358169	0.358958	0	1	1		26.6652	0.298935	0.367961	0	1	1
XM_037415059.1_7634	1.64545	2.90878	1.74193	1.09579	0.273173	NA		1.64545	2.23982	1.80211	0.687983	0.491464	NA
XR_005109737.1_15593	10.7436	-0.410612	0.59967	0	1	1		10.7436	-0.313547	0.609355	0	1	1
XM_037418206.1_11624	20.0419	-0.937141	0.958311	0	1	1		20.0419	-0.917805	0.963425	0	1	1
XM_037416695.1_10908	7.92325	-0.517569	2.00041	0	1	1		7.92325	-2.17704	2.05133	-0.573793	0.566108	1
XM_037431192.1_25458	2.00984	-0.792963	1.20545	0	1	NA		2.00984	-0.177796	1.17537	0	1	NA
XM_037430748.1_26112	5.99172	-3.00962	1.69796	-1.18354	0.236594	1		5.99172	-1.40948	1.6283	-0.251477	0.801445	1
XM_037416694.1_10906	1.62216	0.505243	1.32369	0	1	NA		1.62216	0.029073	1.40661	0	1	NA
XM_037431701.1_28340	12.6429	0.339213	0.512711	0	1	1		12.6429	0.809289	0.508671	0	1	1
XM_037432647.1_27872	49.2271	0.283464	0.480857	0	1	1		49.2271	0.0285594	0.486545	0	1	1
XM_037417149.1_9044	5.60726	-0.209634	0.832669	0	1	NA		5.60726	0.6384	0.807635	0	1	NA
XR_005111852.1_33387	12.5201	1.36773	0.587992	0.625403	0.531706	1		12.5201	0.402705	0.624486	0	1	1
XM_037421242.1_682	3.02558	0.395827	1.21158	0	1	NA		3.02558	-0.110215	1.2639	0	1	NA
XM_037412609.1_4742	7.49372	-1.12789	0.639543	-0.199973	0.841501	1		7.49372	-0.863757	0.644675	0	1	1
XM_037413500.1_5985	19.9948	-0.152811	0.399621	0	1	1		19.9948	0.213291	0.398996	0	1	1
XM_037416668.1_10845	21.5224	-3.51206	0.518594	-4.84399	1.27257e-06	0.000155494		21.5224	-2.71087	0.483386	-3.53935	0.000401115	0.028427
XM_037419493.1_12909	5.10071	0.459943	0.881701	0	1	NA		5.10071	0.369303	0.902067	0	1	NA
XM_037415766.1_9161	22.6031	0.12631	0.371651	0	1	1		22.6031	0.111132	0.381193	0	1	1
XM_037421980.1_15431	12.5185	-1.58788	0.723692	-0.812331	0.416602	1		12.5185	-1.11592	0.718727	-0.161279	0.871874	1
XR_005108719.1_9004	1.09532	1.58705	1.88766	0.310991	0.755807	NA		1.09532	2.26842	1.8586	0.682458	0.494949	NA
XM_037432528.1_28299	52.2708	0.12697	0.269868	0	1	1		52.2708	0.172917	0.27457	0	1	1
XM_037412725.1_828	2.88899	2.9781	1.69436	1.16746	0.243024	NA		2.88899	1.81139	1.75185	0.46316	0.64325	NA
XR_005109556.1_16193	2.41881	1.41553	1.28822	0.322564	0.747026	NA		2.41881	0.673779	1.35657	0	1	NA
XM_037413435.1_5845	1.19442	-0.34431	1.87888	0	1	NA		1.19442	-2.19793	2.12024	-0.564994	0.572078	NA
XM_037413897.1_6639	17.2438	0.128135	0.43459	0	1	1		17.2438	0.0713217	0.446573	0	1	1
XM_037427498.1_22300	6.60949	0.172568	0.67968	0	1	1		6.60949	0.0384264	0.703397	0	1	1
XM_037431500.1_25598	8.30047	0.829581	0.668955	0	1	1		8.30047	0.759733	0.683665	0	1	1
XM_037422006.1_15490	7.74504	-0.464515	0.648681	0	1	1		7.74504	-0.264421	0.655934	0	1	1
XR_005108859.1_10790	3.87353	0.252792	0.886691	0	1	NA		3.87353	-0.238061	0.942328	0	1	NA
XM_037425584.1_19879	132.29	0.348397	0.236211	0	1	1		132.29	0.425515	0.238038	0	1	1
XM_037416657.1_10786	1.08407	2.60372	2.71419	0.590864	0.554612	NA		1.08407	3.42766	2.68786	0.903194	0.366423	NA
XM_037416659.1_10784	1.11062	-0.300821	1.6072	0	1	NA		1.11062	0.447012	1.55367	0	1	NA
XM_037436282.1_4009	4.77291	-1.39328	0.870481	-0.451791	0.651419	NA		4.77291	0.0386946	0.787086	0	1	NA
XR_005110034.1_18654	4.31492	1.07031	1.7797	0.0395059	0.968487	NA		4.31492	2.14578	1.76134	0.650514	0.515361	NA
XM_037426130.1_20545	86.031	0.0564658	0.22587	0	1	1		86.031	0.202092	0.228166	0	1	1
XM_037417593.1_10776	1694.95	-0.329817	0.395741	0	1	1		1694.95	-0.81182	0.39608	0	1	1
XM_037416649.1_10775	9.90774	0.126783	0.569905	0	1	1		9.90774	-0.240119	0.599048	0	1	1
XM_037417317.1_9649	1.3259	-0.881046	1.64616	0	1	NA		1.3259	-1.51636	1.79312	-0.287967	0.773372	NA
XM_037417592.1_10771	5.5103	-0.380993	0.732106	0	1	NA		5.5103	-0.22443	0.743621	0	1	NA
XR_005108857.1_10765	1.92412	0.876006	1.24215	0	1	NA		1.92412	0.376212	1.31403	0	1	NA
XM_037412619.1_4766	2.709	1.0858	1.49201	0.0575086	0.95414	NA		2.709	0.499293	1.53883	0	1	NA
XR_005111941.1_34206	192.634	0.496498	0.2658	0	1	1		192.634	0.260834	0.268238	0	1	1
XR_005110902.1_26476	3.37059	-3.98571	1.6259	-1.83634	0.0663073	NA		3.37059	-3.65571	1.62903	-1.63023	0.103052	NA
XM_037419780.1_12380	1.18907	0.439729	1.49805	0	1	NA		1.18907	0.0431946	1.58827	0	1	NA
XM_037425037.1_19012	9.55023	-0.18491	0.593038	0	1	1		9.55023	0.347018	0.585384	0	1	1
XM_037431839.1_27708	10.413	0.837157	0.639988	0	1	1		10.413	0.343208	0.665945	0	1	1
XR_005110688.1_2440	3.20261	-0.169702	0.971169	0	1	NA		3.20261	-0.282368	1.00672	0	1	NA
XM_037432025.1_27534	4.7174	0.325159	0.782985	0	1	NA		4.7174	-0.197563	0.835967	0	1	NA
XM_037417632.1_11007	3.19421	-0.0146902	1.02236	0	1	NA		3.19421	0.0151667	1.04449	0	1	NA
XM_037421223.1_14121	695.238	4.46083	0.523803	6.60711	3.91903e-11	1.20757e-08		695.238	4.71368	0.523844	7.08928	1.34811e-12	6.36936e-10
XM_037425861.1_20219	2.61028	0.702098	1.1329	0	1	NA		2.61028	0.0510511	1.20582	0	1	NA
XM_037415726.1_9097	7.22244	-0.854943	0.644319	0	1	1		7.22244	-0.597127	0.649533	0	1	1
XM_037416749.1_11006	1.65643	-0.561015	1.28537	0	1	NA		1.65643	-0.547128	1.32625	0	1	NA
XM_037427564.1_22395	21.9218	0.43723	0.389049	0	1	1		21.9218	0.411768	0.398142	0	1	1
XR_005111815.1_33223	13.4819	0.299146	0.489514	0	1	1		13.4819	-0.155898	0.516901	0	1	1
XM_037421224.1_14123	79.4301	6.34699	1.10261	4.84938	1.23846e-06	0.000155494		79.4301	7.1984	1.10167	5.62636	1.84056e-08	4.07627e-06
XM_037418491.1_12029	184.516	-1.40319	0.164328	-2.45356	0.014145	0.302903		184.516	-0.977097	0.163436	0	1	1
XM_037420760.1_15367	403.034	-0.567238	0.160623	0	1	1		403.034	-0.0289978	0.159871	0	1	1
XM_037422438.1_16293	422.807	0.454214	0.145815	0	1	1		422.807	0.568498	0.146597	0	1	1
XM_037418236.1_11664	12.289	0.169801	0.531939	0	1	1		12.289	0.0877003	0.546458	0	1	1
XM_037415538.1_8821	97.9089	0.21536	0.216307	0	1	1		97.9089	0.449314	0.217437	0	1	1
XM_037433355.1_3066	87.0357	0.495993	0.236036	0	1	1		87.0357	0.56102	0.238854	0	1	1
XM_037418468.1_11998	1.73625	-4.95602	2.02732	-1.95135	0.0510155	NA		1.73625	-3.64999	2.02731	-1.30714	0.191165	NA
XM_037421279.1_14206	17.6259	-0.472558	0.416426	0	1	1		17.6259	-0.48618	0.429022	0	1	1
XM_037425671.1_19992	12.0173	0.438511	0.513456	0	1	1		12.0173	-0.054924	0.543394	0	1	1
XM_037416615.1_10695	1.55143	-1.10971	1.32708	-0.0826665	0.934117	NA		1.55143	-1.17462	1.39005	-0.125624	0.900029	NA
XM_037421388.1_14344	137.98	1.91202	0.281812	3.23627	0.00121102	0.0452505		137.98	1.7974	0.283893	2.8088	0.00497266	0.210087
XM_037422493.1_16354	130.864	0.357633	0.214203	0	1	1		130.864	0.440341	0.216189	0	1	1
XR_005111281.1_28744	5.3234	-0.715509	1.08081	0	1	NA		5.3234	-0.520058	1.08785	0	1	NA
XM_037417847.1_10688	1.15027	2.87907	2.57317	0.730253	0.465236	NA		1.15027	0.043436	2.79192	0	1	NA
XM_037413142.1_5249	92.2299	-0.362717	0.207598	0	1	1		92.2299	-0.154463	0.209351	0	1	1
XM_037416609.1_10682	5.33306	-0.140107	0.749186	0	1	NA		5.33306	-0.675026	0.805008	0	1	NA
XM_037421186.1_14071	31.668	0.325798	0.333623	0	1	1		31.668	0.235287	0.342511	0	1	1
XM_037419469.1_12789	3.57408	1.80301	1.40026	0.573473	0.566324	NA		3.57408	-0.495985	1.54654	0	1	NA
XM_037413767.1_6428	1.64103	0.489613	1.81751	0	1	NA		1.64103	0.0541813	1.87513	0	1	NA
XM_037416608.1_10681	33.1417	1.29135	0.356839	0.816472	0.41423	1		33.1417	1.3763	0.360884	1.04271	0.297082	1
XM_037430546.1_25769	7.32635	0.7914	0.69148	0	1	1		7.32635	0.819727	0.703749	0	1	1
XM_037421380.1_14339	3.63326	-0.197747	1.42229	0	1	NA		3.63326	-3.85927	1.81379	-1.57641	0.114932	NA
XM_037433818.1_3215	1.44921	1.11719	1.58687	0.0738495	0.94113	NA		1.44921	0.0198541	1.72222	0	1	NA
XR_005108778.1_9667	5.95227	-0.167937	0.682364	0	1	NA		5.95227	-0.88471	0.750986	0	1	NA
XM_037417546.1_10653	20.1553	1.21505	0.759681	0.28308	0.777116	1		20.1553	-0.19314	0.786831	0	1	1
XM_037415578.1_8879	15.0132	0.530849	0.465055	0	1	1		15.0132	0.656126	0.471463	0	1	1
XM_037416595.1_10633	90.1082	-0.253118	0.343325	0	1	1		90.1082	-0.109536	0.344903	0	1	1
XM_037421500.1_14507	74.4254	-0.37373	0.237505	0	1	1		74.4254	-0.339149	0.241911	0	1	1
XM_037412098.1_4021	4.97932	0.0662815	0.783938	0	1	NA		4.97932	0.0379923	0.805426	0	1	NA
XM_037416593.1_10627	98.8244	-0.544351	0.323681	0	1	1		98.8244	0.576652	0.31768	0	1	1
XM_037412984.1_4880	25.7104	0.508482	0.392361	0	1	1		25.7104	0.465013	0.400345	0	1	1
XM_037421621.1_14664	6.70027	-0.0976275	0.690648	0	1	1		6.70027	-0.119526	0.709249	0	1	1
XM_037416584.1_10614	22.4258	-0.452102	0.375653	0	1	1		22.4258	-0.509324	0.387959	0	1	1
XR_005108613.1_7308	1.19135	0.733358	2.23066	0	1	NA		1.19135	-0.443596	2.36948	0	1	NA
XM_037433106.1_3012	12.6329	-0.186094	0.517154	0	1	1		12.6329	-0.161811	0.528865	0	1	1
XM_037422431.1_16285	140.399	-0.132674	0.217119	0	1	1		140.399	-0.057948	0.219214	0	1	1
XM_037416576.1_10607	3.2419	0.820715	1.26544	0	1	NA		3.2419	0.182493	1.31643	0	1	NA
XM_037418325.1_11795	9.79757	-0.153554	0.560842	0	1	1		9.79757	0.142775	0.56287	0	1	1
XM_037417535.1_10606	1.5056	3.59932	2.18301	1.1907	0.23377	NA		1.5056	3.48249	2.20476	1.12597	0.260178	NA
XM_037416676.1_10857	8.134	0.539466	0.636518	0	1	1		8.134	0.0444719	0.671598	0	1	1
XM_037428409.1_22999	1.58543	0.632342	1.99198	0	1	NA		1.58543	-0.41998	2.09789	0	1	NA
XM_037418877.1_12839	37.7627	-0.168347	0.29718	0	1	1		37.7627	-0.153431	0.304174	0	1	1
XR_005109004.1_10586	7.91632	0.0608648	0.651355	0	1	1		7.91632	0.225237	0.659156	0	1	1
XM_037416567.1_10583	369.578	-0.169252	0.177334	0	1	1		369.578	-0.487734	0.179892	0	1	1
XM_037427496.1_678	5.1412	0.502153	0.810866	0	1	NA		5.1412	0.669232	0.819593	0	1	NA
XM_037416569.1_10581	820.839	0.236068	0.210722	0	1	1		820.839	0.278735	0.211106	0	1	1
XM_037416566.1_10580	6.53157	-0.849553	0.704797	0	1	1		6.53157	-0.0241805	0.6764	0	1	1
XM_037415755.1_9147	3.6309	-0.303906	0.995498	0	1	NA		3.6309	-4.91283	1.50225	-2.60464	0.00919706	NA
XM_037416598.1_10637	67.4029	-0.440318	0.234116	0	1	1		67.4029	0.0357816	0.232067	0	1	1
XM_037422921.1_16941	54.1364	1.00909	0.298387	0.0304682	0.975694	1		54.1364	0.581909	0.307922	0	1	1
XM_037419170.1_13536	790.678	1.74974	0.326139	2.29884	0.0215141	0.404432		790.678	-0.488362	0.329014	0	1	1
XM_037434396.1_31485	1.75379	-3.79457	1.77369	-1.57557	0.115125	NA		1.75379	-2.54514	1.67095	-0.924706	0.355119	NA
XM_037425241.1_19402	39.6716	0.491525	0.352624	0	1	1		39.6716	0.501139	0.357608	0	1	1
XM_037417515.1_10559	12.2891	-0.503005	0.554967	0	1	1		12.2891	-0.512736	0.568515	0	1	1
XM_037421864.1_15163	9.60673	-0.0124956	0.548823	0	1	1		9.60673	-0.592042	0.592031	0	1	1
XM_037415347.1_8547	3.12467	-3.70377	1.47238	-1.83633	0.0663095	NA		3.12467	-2.32927	1.27746	-1.04055	0.298083	NA
XM_037433939.1_3269	5.83804	-0.764384	0.873665	0	1	NA		5.83804	0.224227	0.840237	0	1	NA
XM_037431508.1_25129	18.501	0.250827	0.440523	0	1	1		18.501	0.566811	0.441275	0	1	1
XM_037430090.1_25583	1.25301	1.29759	2.38537	0.124759	0.900715	NA		1.25301	1.05907	2.42203	0.0243889	0.980542	NA
XM_037432007.1_27219	19.9385	0.419189	0.455392	0	1	1		19.9385	0.38045	0.464303	0	1	1
XM_037416561.1_10548	12.8922	2.59201	1.199	1.32778	0.184251	1		12.8922	5.58605	1.14894	3.99156	6.56411e-05	0.00612103
XR_005111818.1_33242	1.8918	1.15747	1.82921	0.0860844	0.931399	NA		1.8918	-0.449538	1.96927	0	1	NA
XM_037417506.1_10547	100.576	0.669018	0.30424	0	1	1		100.576	1.75104	0.299364	2.50877	0.0121152	0.429301
XM_037416563.1_10546	43540.8	-1.80294	0.272305	-2.94869	0.00319125	0.0962399		43540.8	-0.401761	0.272274	0	1	1
XM_037416559.1_10544	11540.4	2.24348	0.893617	1.39152	0.164069	1		11540.4	4.11389	0.893586	3.48472	0.00049266	0.0329385
XM_037424269.1_19833	3.03084	1.46089	1.03474	0.445419	0.656017	NA		3.03084	0.521805	1.11648	0	1	NA
XM_037416555.1_10538	5.71875	4.53072	2.22681	1.58555	0.112842	NA		5.71875	6.03757	2.21029	2.27914	0.0226586	NA
XM_037431459.1_26097	1.08245	3.88186	2.46109	1.17097	0.241613	NA		1.08245	1.00522	2.69009	0.0019422	0.99845	NA
XM_037423124.1_17237	118.081	-1.88837	0.219497	-4.0473	5.18122e-05	0.00339993		118.081	-0.501539	0.20467	0	1	1
XM_037426314.1_20756	16.4863	-0.35675	0.445216	0	1	1		16.4863	-0.0119423	0.445206	0	1	1
XM_037416711.1_10951	66.258	-0.737459	0.308796	0	1	1		66.258	-0.148721	0.305657	0	1	1
XM_037416552.1_10531	49.6036	-0.354508	0.570874	0	1	1		49.6036	-1.55762	0.588805	-0.947041	0.343618	1
XR_005108843.1_10529	1.30589	3.25124	3.01926	0.745626	0.455893	NA		1.30589	-0.918334	3.21528	0	1	NA
XM_037421151.1_14022	5.90951	0.436647	0.717839	0	1	NA		5.90951	0.0374749	0.755939	0	1	NA
XM_037415587.1_8889	27.6203	-0.301588	0.416387	0	1	1		27.6203	-0.281168	0.423358	0	1	1
XM_037418013.1_11295	9.94451	-0.390575	0.551662	0	1	1		9.94451	-0.15292	0.556459	0	1	1
XM_037412503.1_4594	8.84681	2.75516	0.801142	2.19083	0.0284644	0.496865		8.84681	1.61533	0.840219	0.73235	0.463955	1
XM_037429332.1_23835	3.9383	-0.205304	0.890637	0	1	NA		3.9383	-0.490367	0.93532	0	1	NA
XR_005111369.1_29587	5.9525	0.0594009	1.1263	0	1	NA		5.9525	-2.52957	1.31723	-1.1612	0.245561	NA
XM_037418815.1_12694	7.27096	1.92659	0.835735	1.10871	0.267555	1		7.27096	1.56164	0.856527	0.655715	0.512008	1
XM_037431862.1_27568	1.51398	1.41007	1.85235	0.221379	0.824798	NA		1.51398	-0.519662	2.06143	0	1	NA
XM_037413759.1_6418	78.5875	1.0083	0.258473	0.0321189	0.974377	1		78.5875	0.951077	0.262284	0	1	1
XM_037417857.1_10796	2.49773	3.10952	1.9017	1.10928	0.267311	NA		2.49773	0.0517639	2.13321	0	1	NA
XM_037432570.1_27944	15.7566	-0.53018	0.455119	0	1	1		15.7566	-0.227556	0.456606	0	1	1
XM_037421038.1_13878	7.45713	-0.673448	0.641277	0	1	1		7.45713	-0.268617	0.637948	0	1	1
XM_037416530.1_10481	2.29382	0.114037	1.15568	0	1	NA		2.29382	0.266289	1.17165	0	1	NA
XM_037421620.1_785	8.05789	-0.0311528	0.605549	0	1	1		8.05789	-0.152607	0.627779	0	1	1
XM_037425802.1_20158	6.24948	-0.16348	0.695109	0	1	1		6.24948	-0.115148	0.711235	0	1	1
XM_037434586.1_3403	8.81178	3.26444	0.960304	2.35805	0.0183714	0.3647		8.81178	1.05407	1.03252	0.0523629	0.95824	1
XM_037430967.1_2670	41.7014	-0.780608	0.317506	0	1	1		41.7014	-0.399806	0.316767	0	1	1
XM_037431475.1_26376	131.305	0.233466	0.212551	0	1	1		131.305	0.23828	0.215219	0	1	1
XR_005111840.1_33317	2.22436	0.713814	1.25854	0	1	NA		2.22436	1.06612	1.258	0.0525569	0.958085	NA
XR_005109141.1_11454	4.37586	0.142815	0.849882	0	1	NA		4.37586	0.387663	0.855718	0	1	NA
XM_037426691.1_21087	15.6577	-0.213618	0.45158	0	1	1		15.6577	-0.386118	0.469547	0	1	1
XM_037417486.1_10471	4.02999	0.908386	0.947969	0	1	NA		4.02999	1.04216	0.958612	0.0439776	0.964922	NA
XM_037417378.1_9999	35.0487	-0.326749	0.306649	0	1	1		35.0487	-0.0682335	0.308589	0	1	1
XM_037421789.1_15052	17.4368	2.78256	0.798576	2.23217	0.0256038	0.459377		17.4368	2.51161	0.806006	1.87543	0.0607336	1
XM_037417483.1_10460	99.3742	0.428028	0.463932	0	1	1		99.3742	0.34256	0.465933	0	1	1
XM_037424445.1_18813	9.27997	-1.3709	0.642969	-0.576862	0.564033	1		9.27997	-1.02133	0.642682	-0.0331861	0.973526	1
XM_037417479.1_10454	194.151	-1.23745	0.236224	-1.00519	0.314807	1		194.151	-1.10766	0.237765	-0.452785	0.650704	1
XM_037436067.1_3740	8.93015	-0.871032	1.02646	0	1	1		8.93015	0.297234	1.00242	0	1	1
XM_037428395.1_22987	26.9224	1.28353	0.426173	0.6653	0.505859	1		26.9224	1.0439	0.435761	0.100741	0.919756	1
XM_037417478.1_10452	90.8221	0.544425	0.345738	0	1	1		90.8221	0.194179	0.350516	0	1	1
XM_037424960.1_18797	19.7637	-2.68716	0.516784	-3.26473	0.0010957	0.041974		19.7637	-2.07156	0.50168	-2.13593	0.0326849	0.854753
XM_037426589.1_641	46.6288	-1.49487	0.441725	-1.12032	0.262576	1		46.6288	-1.08035	0.440569	-0.182367	0.855295	1
XM_037430091.1_25615	9.80834	-0.0867638	0.544484	0	1	1		9.80834	-0.391616	0.573847	0	1	1
XM_037418579.1_12163	97.5111	0.981487	0.297166	0	1	1		97.5111	1.28343	0.297453	0.952864	0.340659	1
XR_005108977.1_10016	5.30328	-6.4301	2.00186	-2.71253	0.00667714	NA		5.30328	-2.49131	1.71245	-0.87086	0.383831	NA
XR_005108833.1_10445	43.2564	-0.268839	0.484563	0	1	1		43.2564	-0.075974	0.486321	0	1	1
XM_037416514.1_10444	115.532	-0.263867	0.365991	0	1	1		115.532	-0.131502	0.367217	0	1	1
XM_037421619.1_14663	1.56511	-0.876152	1.34624	0	1	NA		1.56511	-0.547251	1.34827	0	1	NA
XM_037416512.1_10442	305.837	0.159464	0.339209	0	1	1		305.837	0.304067	0.339636	0	1	1
XM_037420598.1_14547	22.9073	0.664141	0.399468	0	1	1		22.9073	0.501232	0.410794	0	1	1
XM_037416511.1_10438	839.62	3.3151	0.309917	7.47006	8.01559e-14	3.55041e-11		839.62	2.89344	0.310409	6.09981	1.06194e-09	2.89461e-07
XM_037425196.1_19336	16.0786	0.0239099	0.441466	0	1	1		16.0786	-0.121896	0.457398	0	1	1
XM_037416510.1_10437	61.7988	0.195251	0.346614	0	1	1		61.7988	0.53277	0.346694	0	1	1
XM_037427906.1_22829	18.2038	1.05882	0.474846	0.123878	0.901412	1		18.2038	1.3084	0.476924	0.646648	0.51786	1
XR_005108829.1_10433	13542.7	0.763137	0.304865	0	1	1		13542.7	1.28498	0.304857	0.934788	0.349897	1
XM_037416504.1_10432	14.0121	5.21942	1.54906	2.72386	0.00645234	0.162155		14.0121	1.42477	1.62996	0.2606	0.794401	1
XM_037413677.1_6281	3.74588	0.92026	0.955586	0	1	NA		3.74588	-0.517422	1.07555	0	1	NA
XM_037423456.1_17851	169.508	0.358679	0.190151	0	1	1		169.508	0.640364	0.190565	0	1	1
XM_037417469.1_10425	242.958	1.09867	0.363676	0.271317	0.786147	1		242.958	1.02273	0.364592	0.0623319	0.950298	1
XM_037414172.1_7219	1.11085	1.63042	2.12952	0.296039	0.7672	NA		1.11085	2.24875	2.10885	0.592145	0.553754	NA
XM_037421123.1_13992	8.8248	-0.588473	0.588776	0	1	1		8.8248	-0.680763	0.61144	0	1	1
XM_037418007.1_11286	1.42233	-0.267338	1.42003	0	1	NA		1.42233	-0.679991	1.51643	0	1	NA
XM_037421001.1_13838	3.36805	0.227488	0.915342	0	1	NA		3.36805	0.0433636	0.953277	0	1	NA
XM_037436247.1_3971	1.7314	0.49548	1.32604	0	1	NA		1.7314	0.347041	1.37098	0	1	NA
XM_037420283.1_16130	42.2891	-0.361748	0.298253	0	1	1		42.2891	-0.114824	0.300153	0	1	1
XM_037416502.1_10414	3.37699	-0.0368521	0.918987	0	1	NA		3.37699	-0.117748	0.950758	0	1	NA
XM_037418026.1_11326	55.9163	-0.10567	0.249281	0	1	1		55.9163	0.0961131	0.251645	0	1	1
XR_005108808.1_10077	12.0274	-0.388459	0.538115	0	1	1		12.0274	0.239821	0.527521	0	1	1
XM_037416493.1_10405	26.558	1.08982	0.52285	0.171784	0.863607	1		26.558	0.841402	0.531156	0	1	1
XM_037422821.1_16805	2.75556	0.946595	1.55141	0	1	NA		2.75556	1.46787	1.54354	0.303112	0.761804	NA
XM_037416483.1_10393	14.6347	1.08546	0.639916	0.133556	0.893754	1		14.6347	0.774955	0.653567	0	1	1
XM_037414187.1_7267	13.3806	-0.167853	0.494196	0	1	1		13.3806	-0.148396	0.505885	0	1	1
XR_005111010.1_26482	13.3112	-0.101435	0.519756	0	1	1		13.3112	-0.0150312	0.528427	0	1	1
XM_037434223.1_31263	2.07279	0.241816	1.67831	0	1	NA		2.07279	-1.19619	1.82425	-0.107545	0.914357	NA
XR_005108603.1_7171	1.30711	0.105054	1.75312	0	1	NA		1.30711	0.785885	1.72145	0	1	NA
XM_037417599.1_10858	5.1109	-1.88513	0.821706	-1.07719	0.281397	NA		5.1109	-1.53032	0.820654	-0.646214	0.518141	NA
XR_005111022.1_2780	2.78488	0.548523	1.2021	0	1	NA		2.78488	1.16165	1.18585	0.136314	0.891573	NA
XM_037425499.1_19778	16.8644	-0.370875	0.425762	0	1	1		16.8644	-0.551422	0.444485	0	1	1
XM_037428785.1_23604	2.70383	0.838907	1.09584	0	1	NA		2.70383	0.879524	1.11584	0	1	NA
XM_037413910.1_6651	2.24389	0.684587	1.2517	0	1	NA		2.24389	0.274356	1.30771	0	1	NA
XM_037432281.1_26737	73.2691	-0.192719	0.225564	0	1	1		73.2691	-0.182865	0.230424	0	1	1
XM_037419037.1_13161	1.28206	0.699587	1.44041	0	1	NA		1.28206	0.0431003	1.55617	0	1	NA
XM_037429621.1_24164	1064.67	-0.260783	0.11642	0	1	1		1064.67	-0.344372	0.117285	0	1	1
XM_037416463.1_10361	8.47218	-0.924122	0.606257	0	1	1		8.47218	-0.72653	0.614518	0	1	1
XM_037417449.1_10357	45.7724	-1.32637	0.515315	-0.633344	0.526509	1		45.7724	-0.955187	0.514961	0	1	1
XM_037421320.1_14251	24.3002	-0.439151	0.359971	0	1	1		24.3002	-0.621483	0.375723	0	1	1
XM_037416454.1_10346	1.85886	-1.31339	2.52775	-0.123981	0.901331	NA		1.85886	-2.14536	2.63288	-0.435021	0.663547	NA
XM_037416451.1_10343	1.57256	-0.884722	1.37621	0	1	NA		1.57256	-0.556433	1.37828	0	1	NA
XM_037416448.1_10340	12.1089	-1.34846	0.569007	-0.612405	0.54027	1		12.1089	-0.538889	0.547672	0	1	1
XM_037416444.1_10337	3.28294	-0.30796	0.92085	0	1	NA		3.28294	-0.427174	0.959059	0	1	NA
XM_037432985.1_2995	131.874	-0.0449951	0.201981	0	1	1		131.874	0.911102	0.196831	0	1	1
XM_037416434.1_10324	3.59402	2.19102	1.23056	0.967868	0.33311	NA		3.59402	2.17356	1.24465	0.942889	0.345738	NA
XM_037434486.1_3379	1.27086	0.276067	1.84113	0	1	NA		1.27086	-0.98663	2.02504	0	1	NA
XM_037417445.1_10321	3.63697	-1.10686	0.974877	-0.109611	0.912718	NA		3.63697	-0.445726	0.948422	0	1	NA
XM_037416431.1_10319	2.7305	-0.144028	0.993516	0	1	NA		2.7305	-0.542022	1.06137	0	1	NA
XM_037416429.1_10316	12.8847	2.31828	0.593029	2.22296	0.0262182	0.466855		12.8847	-0.141691	0.691648	0	1	1
XR_005108823.1_10314	36.5391	-1.72752	0.403546	-1.80283	0.0714151	0.951352		36.5391	-1.12133	0.397025	-0.305607	0.759904	1
XM_037423952.1_17471	3.89745	0.944725	0.927689	0	1	NA		3.89745	0.360736	0.979886	0	1	NA
XM_037414176.1_7222	14.6254	-0.464453	0.498047	0	1	1		14.6254	-0.637269	0.516788	0	1	1
XM_037417443.1_10312	9.18204	-1.76378	0.641727	-1.1902	0.233969	1		9.18204	-1.01986	0.616644	-0.032205	0.974309	1
XM_037421075.1_13921	25.939	-0.343865	0.370733	0	1	1		25.939	0.114341	0.367889	0	1	1
XM_037423799.1_16879	5.14162	-2.49447	0.89123	-1.67686	0.0935704	NA		5.14162	-2.37931	0.919349	-1.50031	0.133533	NA
XR_005110284.1_22488	1.59701	-0.297563	1.91114	0	1	NA		1.59701	-0.190242	1.93038	0	1	NA
XM_037414090.1_7049	9.49147	0.296463	0.571665	0	1	1		9.49147	0.0382032	0.596094	0	1	1
XM_037416424.1_10303	61.8375	0.776358	0.289347	0	1	1		61.8375	0.560494	0.295683	0	1	1
XM_037416980.1_8216	3.08011	4.84866	1.72261	2.2342	0.0254697	NA		3.08011	4.23209	1.75161	1.84521	0.0650068	NA
XM_037418047.1_11366	12.4854	-0.158114	0.498748	0	1	1		12.4854	-0.124231	0.510545	0	1	1
XM_037429999.1_24729	1.50972	-0.0297787	1.29958	0	1	NA		1.50972	-0.686369	1.42681	0	1	NA
XM_037426664.1_21050	15.9918	0.909605	0.464391	0	1	1		15.9918	0.889184	0.473925	0	1	1
XM_037416411.1_10281	5.6487	-1.47934	0.778214	-0.615943	0.537932	NA		5.6487	-0.799491	0.752681	0	1	NA
XM_037416410.1_10279	61.8961	2.1547	0.585124	1.97342	0.0484474	0.719805		61.8961	0.283263	0.599837	0	1	1
XM_037429413.1_2418	52.0695	-0.180506	0.265339	0	1	1		52.0695	-0.286537	0.273246	0	1	1
XM_037416408.1_10277	445.238	-0.862244	0.373864	0	1	1		445.238	-0.596093	0.374	0	1	1
XR_005110305.1_23270	24.4596	-0.450052	0.456906	0	1	1		24.4596	-0.251873	0.460221	0	1	1
XM_037416405.1_10274	172.092	0.908207	0.19899	0	1	1		172.092	0.673436	0.20236	0	1	1
XM_037416403.1_10273	3.2632	-1.17526	1.48561	-0.117971	0.90609	NA		3.2632	-3.09957	1.73775	-1.20821	0.226965	NA
XR_005109691.1_14568	2.66851	1.9946	1.3269	0.749565	0.453517	NA		2.66851	-0.36424	1.53226	0	1	NA
XM_037412606.1_4734	86.9054	-0.892051	0.488116	0	1	1		86.9054	-0.244286	0.48617	0	1	1
XM_037417818.1_10264	1.29858	0.726336	1.51735	0	1	NA		1.29858	0.0433089	1.6296	0	1	NA
XM_037427950.1_22871	5.29105	-1.36105	0.768829	-0.469612	0.638632	NA		5.29105	-0.781312	0.750099	0	1	NA
XM_037416860.1_3580	12.5663	-0.190212	0.496929	0	1	1		12.5663	-0.074631	0.50562	0	1	1
XM_037432584.1_27654	72.2757	0.660522	0.305126	0	1	1		72.2757	0.328657	0.31156	0	1	1
XM_037426448.1_1967	7.96054	-0.831014	0.62781	0	1	1		7.96054	-0.784133	0.644785	0	1	1
XM_037413825.1_6526	145.559	0.818609	0.354265	0	1	1		145.559	-0.302679	0.361047	0	1	1
XM_037425805.1_20161	5.88594	-0.0710519	0.726863	0	1	NA		5.88594	-0.235233	0.754971	0	1	NA
XM_037416378.1_10225	14.0896	-0.00320182	0.471248	0	1	1		14.0896	-0.410786	0.498468	0	1	1
XM_037426029.1_20411	31.697	0.626427	0.340398	0	1	1		31.697	0.481732	0.349702	0	1	1
XM_037424689.1_20036	7.95331	2.04415	1.30958	0.79732	0.425265	1		7.95331	-0.687606	1.4043	0	1	1
XR_005109689.1_764	4.23322	-1.34335	3.22635	-0.10642	0.915249	NA		4.23322	-0.667423	3.21871	0	1	NA
XM_037434820.1_32130	52.2965	0.761115	0.287392	0	1	1		52.2965	-1.1018	0.328702	-0.309697	0.756791	1
XM_037418367.1_11846	34.2814	-1.22764	0.425069	-0.535534	0.592281	1		34.2814	-1.58833	0.442327	-1.33008	0.183491	1
XM_037431974.1_27433	4.64893	1.4536	2.57028	0.176477	0.859919	NA		4.64893	0.351561	2.59632	0	1	NA
XM_037427893.1_22809	6.96533	-0.477742	0.685871	0	1	1		6.96533	-0.855097	0.727175	0	1	1
XM_037416365.1_10198	8.06077	-0.813951	0.612022	0	1	1		8.06077	-1.14182	0.652851	-0.217228	0.828031	1
XM_037417424.1_10197	3.40821	1.2088	0.980827	0.212886	0.831415	NA		3.40821	0.626217	1.03527	0	1	NA
XM_037421440.1_14426	2.8644	3.49585	1.51324	1.64934	0.0990785	NA		2.8644	3.4077	1.52927	1.57441	0.115393	NA
XM_037425757.1_20100	7.95215	-0.029873	0.602767	0	1	1		7.95215	-0.223043	0.629089	0	1	1
XM_037432943.1_27416	3.73973	-0.406335	0.946748	0	1	NA		3.73973	-0.504703	0.97883	0	1	NA
XM_037421133.1_14000	154.972	1.31564	0.513559	0.614614	0.53881	1		154.972	0.492752	0.516598	0	1	1
XM_037421809.1_15079	279.431	0.708957	0.157703	0	1	1		279.431	0.677772	0.159425	0	1	1
XM_037415525.1_8809	32.4634	-0.297694	0.345024	0	1	1		32.4634	0.0251623	0.345493	0	1	1
XM_037428558.1_23312	478.283	-1.41516	0.518487	-0.800711	0.423299	1		478.283	-1.1916	0.518658	-0.369407	0.711824	1
XM_037416712.1_10953	32.0787	-0.527467	0.324746	0	1	1		32.0787	0.000400994	0.320326	0	1	1
XM_037419765.1_154	2.60079	-0.497138	1.42985	0	1	NA		2.60079	0.553727	1.38297	0	1	NA
XM_037416346.1_10163	3.33906	0.393953	0.96739	0	1	NA		3.33906	0.352838	0.992538	0	1	NA
XM_037416343.1_10159	10.0845	-0.210516	0.626615	0	1	1		10.0845	0.389982	0.617198	0	1	1
XM_037416340.1_10156	2.23873	0.433124	1.10195	0	1	NA		2.23873	-0.231675	1.19388	0	1	NA
XM_037419406.1_12319	1.16693	2.89343	2.11107	0.896905	0.36977	NA		1.16693	0.0434316	2.37327	0	1	NA
XM_037419222.1_13628	5.51997	-0.453198	0.73545	0	1	NA		5.51997	-0.400301	0.753759	0	1	NA
XM_037421195.1_14086	1.23355	-1.92668	2.79851	-0.331135	0.740543	NA		1.23355	-0.993441	2.73373	0	1	NA
XM_037416318.1_10114	2.06143	1.28967	1.50073	0.193021	0.846942	NA		2.06143	0.0927826	1.60905	0	1	NA
XM_037416321.1_10111	13.9486	-0.299258	0.483032	0	1	1		13.9486	-0.248213	0.493695	0	1	1
XM_037416306.1_10094	8.05246	0.188402	0.796209	0	1	1		8.05246	0.171528	0.808726	0	1	1
XM_037416304.1_10092	1.5498	0	3.11118	0	1	NA		1.5498	4.58279	2.90762	1.23221	0.217872	NA
XM_037431723.1_28214	19.1526	-0.0744401	0.405272	0	1	1		19.1526	0.195417	0.407464	0	1	1
XR_005108810.1_10087	29.4021	-0.61751	0.367482	0	1	1		29.4021	-0.885202	0.383363	0	1	1
XM_037416296.1_10086	5.99372	0.667399	1.77398	0	1	1		5.99372	0.570279	1.78254	0	1	1
XR_005108809.1_10081	22.3176	-0.360565	0.578029	0	1	1		22.3176	0.634009	0.566015	0	1	1
XM_037435075.1_3519	19.9685	1.15743	0.426932	0.368756	0.71231	1		19.9685	1.08356	0.436167	0.191576	0.848075	1
XM_037428129.1_22267	14.9032	-1.03629	0.476699	-0.0761352	0.939312	1		14.9032	-0.498664	0.468797	0	1	1
XM_037416284.1_10065	29.216	-0.353163	0.351941	0	1	1		29.216	-0.146622	0.355232	0	1	1
XM_037434190.1_31225	11.1195	0.0140204	0.516414	0	1	1		11.1195	-0.194551	0.538853	0	1	1
XR_005110430.1_21997	2.55339	0.118082	1.10651	0	1	NA		2.55339	0.63156	1.09347	0	1	NA
XM_037416277.1_10054	19.1897	1.28076	0.64026	0.43851	0.661017	1		19.1897	-0.521927	0.685424	0	1	1
XM_037421085.1_13939	5.66016	0.0978953	0.776097	0	1	NA		5.66016	0.216635	0.787487	0	1	NA
XM_037416270.1_10044	80.9874	0.617936	0.267705	0	1	1		80.9874	0.435759	0.272748	0	1	1
XM_037414092.1_7051	662.018	0.235383	0.213327	0	1	1		662.018	0.234217	0.213869	0	1	1
XM_037416350.1_3375	1.77463	0.705999	1.5125	0	1	NA		1.77463	1.32217	1.49252	0.21586	0.829097	NA
XM_037416286.1_10068	965.96	1.00242	0.114642	0.0211443	0.983131	1		965.96	0.913725	0.115404	0	1	1
XM_037416269.1_10043	26.0766	0.0824508	0.386311	0	1	1		26.0766	0.31209	0.388838	0	1	1
XM_037416268.1_10042	155.856	0.161585	0.194459	0	1	1		155.856	0.0619776	0.197755	0	1	1
XM_037416267.1_10039	21.6134	-0.100408	0.523581	0	1	1		21.6134	0.191724	0.524659	0	1	1
XM_037430406.1_2595	3.38603	-1.50104	1.47065	-0.340691	0.733336	NA		3.38603	1.47274	1.2602	0.375131	0.707563	NA
XM_037422044.1_15584	51.2381	0.268242	0.43982	0	1	1		51.2381	0.559132	0.440337	0	1	1
XM_037416262.1_10037	10.4004	1.80253	1.1483	0.698888	0.484622	1		10.4004	1.36571	1.16028	0.315187	0.752619	1
XM_037417391.1_10032	9.27571	-0.600922	0.600154	0	1	1		9.27571	-1.19727	0.649845	-0.303566	0.761459	1
XM_037424313.1_18383	1.84183	1.72685	1.55011	0.4689	0.639141	NA		1.84183	1.86449	1.56289	0.553139	0.580168	NA
XM_037422403.1_16244	35.5748	0.211879	0.309328	0	1	1		35.5748	0.0662937	0.319202	0	1	1
XM_037421626.1_14669	6.96747	0.310805	0.670187	0	1	1		6.96747	0.353222	0.683995	0	1	1
XM_037418250.1_11679	3.2974	-2.53803	1.14182	-1.34701	0.177978	NA		3.2974	-1.63229	1.06614	-0.593066	0.553137	NA
XM_037417389.1_10029	20.5561	-0.406282	0.40407	0	1	1		20.5561	-0.315212	0.411722	0	1	1
XM_037426126.1_20541	65.1139	0.0978025	0.235535	0	1	1		65.1139	-0.0552332	0.24293	0	1	1
XM_037428222.1_22927	4.20541	3.04697	1.16665	1.75457	0.0793335	NA		4.20541	1.46212	1.24599	0.370889	0.71072	NA
XM_037421097.1_13952	8.07717	0.0310025	0.61471	0	1	1		8.07717	-0.0209905	0.632932	0	1	1
XM_037416682.1_10881	11.2705	1.20543	0.56239	0.365288	0.714897	1		11.2705	1.04326	0.577437	0.0749185	0.94028	1
XM_037416250.1_10019	3.04127	0.600177	0.983309	0	1	NA		3.04127	-0.383599	1.08533	0	1	NA
XM_037422903.1_16930	8.38541	-0.93719	1.43645	0	1	1		8.38541	0.340648	1.41548	0	1	1
XM_037417383.1_10009	1.27107	-0.562528	1.5422	0	1	NA		1.27107	-2.42217	1.82906	-0.777541	0.43684	NA
XR_005109159.1_11797	1841.24	-0.720966	0.197921	0	1	1		1841.24	-0.766413	0.198227	0	1	1
XM_037416239.1_9985	22.2001	-0.603739	0.416606	0	1	1		22.2001	-0.0244352	0.410129	0	1	1
XM_037416238.1_9984	25.1265	-0.945468	0.520894	0	1	1		25.1265	-0.0795594	0.509918	0	1	1
XM_037416236.1_9982	3.56023	0.035866	0.893537	0	1	NA		3.56023	-0.427084	0.954171	0	1	NA
XM_037426094.1_20505	13.7256	0.308066	0.472742	0	1	1		13.7256	0.0403142	0.493478	0	1	1
XM_037426764.1_21182	4.71462	1.27953	0.872691	0.320307	0.748736	NA		4.71462	1.2384	0.890015	0.267863	0.788804	NA
XM_037416230.1_9970	2.68569	-0.432709	1.22612	0	1	NA		2.68569	-2.58231	1.54194	-1.02618	0.304805	NA
XM_037431451.1_26696	10.6964	-0.369332	0.530306	0	1	1		10.6964	-0.783537	0.565701	0	1	1
XM_037429465.1_23854	539.891	0.361002	0.244345	0	1	1		539.891	0.229321	0.245135	0	1	1
XM_037417374.1_9963	2.95026	-0.302957	0.966417	0	1	NA		2.95026	-0.476478	1.01189	0	1	NA
XM_037416221.1_9962	9.68022	0.0497171	0.632859	0	1	1		9.68022	0.244581	0.638305	0	1	1
XM_037429790.1_2466	4.0943	-1.19441	1.32067	-0.147202	0.882973	NA		4.0943	-1.69944	1.37788	-0.50762	0.61172	NA
XM_037425304.1_19478	8.57195	-4.77327	1.07404	-3.51315	0.000442834	0.0207839		8.57195	-4.04582	0.996214	-3.0574	0.00223267	0.109882
XM_037416217.1_9957	7.00511	-0.408453	0.644328	0	1	1		7.00511	-0.852757	0.691313	0	1	1
XR_005110122.1_18363	3.07953	1.14286	1.0338	0.138189	0.890091	NA		3.07953	-0.737332	1.2141	0	1	NA
XM_037433762.1_29882	5.34565	-0.798164	0.7802	0	1	NA		5.34565	-0.469732	0.78125	0	1	NA
XR_005108800.1_9953	25.8966	-0.236928	0.388959	0	1	1		25.8966	-0.14605	0.39502	0	1	1
XM_037416210.1_9949	1.63895	-0.993103	1.29979	0	1	NA		1.63895	-1.98443	1.52539	-0.645363	0.518692	NA
XM_037416203.1_9941	2.17317	0.390947	1.19619	0	1	NA		2.17317	0.533562	1.21237	0	1	NA
XM_037416202.1_9940	27.5474	0.214899	0.361763	0	1	1		27.5474	0.38844	0.365476	0	1	1
XM_037416200.1_9936	3.82821	-0.298355	0.877317	0	1	NA		3.82821	-0.500709	0.918257	0	1	NA
XM_037416198.1_9934	12.849	-1.271	0.533514	-0.507947	0.61149	1		12.849	-0.939182	0.534103	0	1	1
XM_037417371.1_9933	9.04337	0.144418	0.584057	0	1	1		9.04337	-0.021898	0.605849	0	1	1
XM_037421658.1_14729	4.38453	-1.61303	1.34151	-0.45697	0.647693	NA		4.38453	-0.955852	1.32292	0	1	NA
XM_037414933.1_7455	41.5149	1.20051	0.369624	0.542467	0.587497	1		41.5149	1.61995	0.368729	1.68132	0.0927008	1
XM_037412938.1_4824	62.7259	-0.0901139	0.245715	0	1	1		62.7259	0.0939562	0.248115	0	1	1
XM_037427352.1_22070	1.28992	-3.18489	2.11435	-1.03337	0.301433	NA		1.28992	-1.86786	2.0174	-0.430189	0.667058	NA
XM_037413177.1_5360	9.83491	-0.901137	0.595303	0	1	1		9.83491	-0.188028	0.577953	0	1	1
XR_005111373.1_29641	2.62437	0	3.60206	0	1	NA		2.62437	5.34503	3.41802	1.27121	0.203653	NA
XR_005108972.1_9912	8.47666	1.83032	1.02774	0.807907	0.419144	1		8.47666	2.89583	1.01256	1.87231	0.0611633	1
XM_037418501.1_12047	2.518	-0.134763	1.03941	0	1	NA		2.518	-0.375916	1.09362	0	1	NA
XM_037435884.1_33837	4.18896	2.11349	1.20525	0.923865	0.355557	NA		4.18896	1.87092	1.22554	0.710642	0.477306	NA
XM_037416423.1_10302	53.5438	0.139086	0.25813	0	1	1		53.5438	0.234747	0.262101	0	1	1
XM_037419494.1_12917	1.53626	-0.556502	1.32699	0	1	NA		1.53626	-0.952969	1.42804	0	1	NA
XM_037431351.1_26190	90.1128	0.724372	0.238381	0	1	1		90.1128	0.94186	0.239555	0	1	1
XM_037416181.1_9897	19.9859	-0.985958	0.585782	0	1	1		19.9859	-0.77087	0.58907	0	1	1
XM_037416179.1_9895	89.0543	-0.0780347	0.205431	0	1	1		89.0543	0.0194061	0.208557	0	1	1
XM_037416093.1_9781	35.9221	-0.606901	0.355622	0	1	1		35.9221	-0.380643	0.358058	0	1	1
XM_037416180.1_9894	9.78339	-0.135296	0.647888	0	1	1		9.78339	0.392939	0.64127	0	1	1
XM_037417356.1_9888	1.30235	0.439657	1.48033	0	1	NA		1.30235	0.447459	1.51671	0	1	NA
XM_037422818.1_16803	1.26087	-4.59151	3.83306	-0.936981	0.348768	NA		1.26087	-4.24723	3.833	-0.847177	0.396896	NA
XM_037432094.1_28143	5.49195	1.12564	0.7786	0.161362	0.871808	NA		5.49195	0.623436	0.817392	0	1	NA
XM_037421171.1_14041	19.42	-0.627267	0.39497	0	1	1		19.42	-0.739635	0.411256	0	1	1
XM_037416161.1_9870	1.8919	-0.769971	1.39054	0	1	NA		1.8919	-0.431426	1.39116	0	1	NA
XM_037431062.1_25579	4.01414	-2.99478	1.04624	-1.90662	0.0565701	NA		4.01414	-2.34551	0.997894	-1.34835	0.177545	NA
XM_037416158.1_9868	1.85931	-0.3008	1.23142	0	1	NA		1.85931	-0.23717	1.26128	0	1	NA
XM_037416447.1_10344	9.29361	-1.60546	0.600745	-1.00784	0.313531	1		9.29361	-0.829264	0.573811	0	1	1
XM_037420825.1_15615	1.38856	3.02764	1.90803	1.06269	0.287924	NA		1.38856	0.950565	2.11666	0	1	NA
XM_037419490.1_106	294.694	0.343392	0.142401	0	1	1		294.694	0.366021	0.144044	0	1	1
XM_037427864.1_22786	89.8455	0.845545	0.280072	0	1	1		89.8455	0.839616	0.28282	0	1	1
XM_037435042.1_3504	170.467	0.0080069	0.182411	0	1	1		170.467	0.0904929	0.184337	0	1	1
XM_037420410.1_14124	128.901	-1.01141	0.34045	-0.03352	0.97326	1		128.901	-0.767825	0.341143	0	1	1
XM_037418202.1_11620	1.24599	-0.300826	1.58297	0	1	NA		1.24599	0.790998	1.49177	0	1	NA
XM_037412508.1_4599	305.971	0.326505	0.647323	0	1	1		305.971	-0.397197	0.648639	0	1	1
XM_037421140.1_14011	3.60063	0.603946	0.926208	0	1	NA		3.60063	-0.132173	0.997736	0	1	NA
XR_005108787.1_9849	5.60705	0.15132	0.816264	0	1	NA		5.60705	0.423603	0.81971	0	1	NA
XM_037417703.1_8110	1.57872	1.68629	1.74748	0.392732	0.694517	NA		1.57872	-1.42872	2.0652	-0.207592	0.835547	NA
XM_037427131.1_21706	1.46529	1.1143	1.63292	0.0699958	0.944197	NA		1.46529	0.00250873	1.76562	0	1	NA
XR_005110573.1_23676	2.84376	-0.584511	1.08682	0	1	NA		2.84376	-0.869736	1.14315	0	1	NA
XM_037429480.1_24253	28.3109	6.88006	1.34954	4.3571	1.31797e-05	0.00106142		28.3109	8.32962	1.34437	5.45207	4.97862e-08	9.53607e-06
XM_037416146.1_9840	35.2969	-0.472983	0.309725	0	1	1		35.2969	-0.478683	0.31801	0	1	1
XM_037422765.1_1119	54.7055	0.185664	0.272065	0	1	1		54.7055	0.394764	0.274041	0	1	1
XM_037427891.1_22814	9.2893	0.464364	0.972738	0	1	1		9.2893	0.326943	0.984129	0	1	1
XM_037416141.1_9839	18.1489	-0.0791692	0.421753	0	1	1		18.1489	-0.18881	0.435747	0	1	1
XM_037427654.1_2121	215.24	0.19335	0.144873	0	1	1		215.24	0.131387	0.147766	0	1	1
XM_037416134.1_9835	10.2194	1.80735	0.725581	1.1127	0.265839	1		10.2194	0.834418	0.760376	0	1	1
XM_037428377.1_22968	16.3815	-0.00421124	0.485289	0	1	1		16.3815	0.0962738	0.49227	0	1	1
XM_037416136.1_9832	107.641	-0.816444	0.231767	0	1	1		107.641	-0.694597	0.2343	0	1	1
XM_037416133.1_9830	13.7911	1.58238	0.669539	0.869823	0.384397	1		13.7911	1.56557	0.676579	0.83593	0.403194	1
XM_037416132.1_9828	4.67075	-0.499294	1.1182	0	1	NA		4.67075	-0.130375	1.11705	0	1	NA
XM_037416123.1_9822	396.799	0.246482	0.335862	0	1	1		396.799	0.0329715	0.336811	0	1	1
XM_037417444.1_10318	1.85644	-0.0345025	1.28494	0	1	NA		1.85644	0.289267	1.28689	0	1	NA
XM_037415407.1_8625	10.5692	0.0456605	0.543206	0	1	1		10.5692	-0.000440998	0.558664	0	1	1
XR_005111149.1_27583	2.92153	-0.499331	1.05519	0	1	NA		2.92153	0.494606	1.00277	0	1	NA
XM_037416122.1_9812	2.57864	4.59775	3.02974	1.18748	0.23504	NA		2.57864	3.9887	3.04925	0.980142	0.327016	NA
XM_037418490.1_12028	6.53328	-5.90219	1.41046	-3.47558	0.000509745	0.0231493		6.53328	-4.09938	1.1427	-2.71233	0.00668128	0.264526
XM_037435322.1_3594	25.9106	0.237089	0.35609	0	1	1		25.9106	0.120828	0.36706	0	1	1
XM_037416111.1_9799	40.9281	0.0968851	0.292679	0	1	1		40.9281	-0.153381	0.304122	0	1	1
XM_037427522.1_22332	1.80897	0.380722	1.24215	0	1	NA		1.80897	-0.281143	1.34383	0	1	NA
XM_037416110.1_9798	9.12533	0.478133	0.584092	0	1	1		9.12533	0.407309	0.600362	0	1	1
XM_037416109.1_9797	2.22702	-1.4396	1.21147	-0.362864	0.716707	NA		2.22702	-1.45054	1.25836	-0.358034	0.720318	NA
XM_037435511.1_33343	3.26256	2.4487	1.41307	1.02521	0.305262	NA		3.26256	1.39714	1.4701	0.270143	0.78705	NA
XM_037420777.1_477	10.6288	0.207137	0.563745	0	1	1		10.6288	0.147201	0.578588	0	1	1
XR_005108784.1_9788	122.067	-0.131413	0.203899	0	1	1		122.067	-0.0362916	0.206259	0	1	1
XM_037416097.1_9786	29.2861	-1.3129	0.490396	-0.63805	0.523441	1		29.2861	-0.602803	0.482477	0	1	1
XM_037434641.1_31884	2.81599	1.35433	1.15855	0.30584	0.759727	NA		2.81599	0.324818	1.24594	0	1	NA
XM_037416094.1_9782	22.9651	-1.02969	0.386795	-0.0767554	0.938818	1		22.9651	-0.932644	0.395228	0	1	1
XM_037422566.1_16446	2.70893	-1.71846	1.68986	-0.425159	0.670721	NA		2.70893	-1.47423	1.69838	-0.279226	0.780071	NA
XM_037416090.1_9778	7.10213	-0.889759	0.726565	0	1	1		7.10213	-0.460516	0.721985	0	1	1
XM_037413221.1_5447	86.8739	-0.496489	0.233959	0	1	1		86.8739	0.113559	0.230726	0	1	1
XM_037416089.1_9777	1.47983	-1.59534	2.06136	-0.288808	0.772728	NA		1.47983	0.295661	1.8901	0	1	NA
XM_037428859.1_23695	34.5735	1.01053	0.451456	0.0233283	0.981388	1		34.5735	0.775281	0.458749	0	1	1
XM_037421183.1_14069	3.50273	-0.172748	0.899665	0	1	NA		3.50273	-0.242565	0.931163	0	1	NA
XR_005108158.1_742	12.0989	3.88815	1.33703	2.16013	0.0307626	0.525498		12.0989	2.29846	1.3609	0.954121	0.340023	1
XR_005109521.1_15957	1.99552	-0.782136	1.25517	0	1	NA		1.99552	-0.170083	1.22661	0	1	NA
XM_037416087.1_9774	9.33241	-0.0097766	0.579495	0	1	1		9.33241	-0.0589426	0.596304	0	1	1
XM_037416080.1_9767	26.6781	-0.520039	0.367305	0	1	1		26.6781	-0.109972	0.36562	0	1	1
XM_037416078.1_9765	1.80428	-0.304707	1.32908	0	1	NA		1.80428	-1.19237	1.47385	-0.130522	0.896154	NA
XM_037413600.1_6143	2.08203	-0.917487	1.2979	0	1	NA		2.08203	-1.14157	1.36207	-0.103938	0.917219	NA
XM_037417338.1_9763	3.6518	-0.746977	0.897301	0	1	NA		3.6518	-1.05105	0.955135	-0.053444	0.957378	NA
XM_037416077.1_9762	3.47084	-1.30062	0.939064	-0.320131	0.748869	NA		3.47084	-1.1567	0.959419	-0.16333	0.870259	NA
XM_037416075.1_9759	41.7469	-1.42222	0.50897	-0.829558	0.406789	1		41.7469	-0.800359	0.504729	0	1	1
XM_037428142.1_2185	5.00225	1.12501	0.816193	0.15316	0.878272	NA		5.00225	0.68088	0.85384	0	1	NA
XM_037420681.1_14980	3.07708	-1.03556	0.965148	-0.036844	0.970609	NA		3.07708	-1.86464	1.10532	-0.782249	0.434068	NA
XM_037416072.1_9754	52.4562	-0.922896	0.282819	0	1	1		52.4562	-0.220779	0.276133	0	1	1
XM_037421820.1_15091	9.81892	-0.217695	0.540749	0	1	1		9.81892	-0.543776	0.572361	0	1	1
XM_037416068.1_9751	1.16415	-4.47584	2.72541	-1.27535	0.202186	NA		1.16415	-4.13159	2.72538	-1.14904	0.250538	NA
XM_037416066.1_9748	3.81334	-3.47569	1.1602	-2.13385	0.032855	NA		3.81334	-3.13227	1.16019	-1.83785	0.0660842	NA
XM_037424786.1_20547	1.15937	-1.30634	1.73051	-0.177023	0.859491	NA		1.15937	0.0521941	1.57211	0	1	NA
XM_037417334.1_9747	5.76741	-0.0813956	0.700343	0	1	NA		5.76741	-0.323945	0.735047	0	1	NA
XM_037416063.1_9742	131.811	0.200149	0.180269	0	1	1		131.811	0.0733119	0.18469	0	1	1
XM_037418842.1_12734	325.936	0.311233	0.160036	0	1	1		325.936	0.252659	0.161719	0	1	1
XM_037434243.1_31297	1.52476	4.56388	3.6315	0.981378	0.326407	NA		1.52476	0	3.80071	0	1	NA
XM_037412302.1_4302	16.9531	-0.00314393	0.437255	0	1	1		16.9531	-0.236127	0.455555	0	1	1
XM_037434775.1_32084	4.21156	0.196021	0.82825	0	1	NA		4.21156	-0.225991	0.878623	0	1	NA
XM_037416055.1_9730	12.8559	-0.203948	0.475823	0	1	1		12.8559	-0.530819	0.503191	0	1	1
XM_037418231.1_11661	51.3543	-0.373786	0.271003	0	1	1		51.3543	-0.200904	0.274053	0	1	1
XR_005108966.1_9729	9.36654	0.327525	0.598412	0	1	1		9.36654	0.494296	0.605106	0	1	1
XR_005108965.1_9728	4.50612	-0.69504	0.828999	0	1	NA		4.50612	-0.598262	0.84697	0	1	NA
XM_037435705.1_3665	6.97574	-0.259009	1.3337	0	1	1		6.97574	-1.47434	1.38713	-0.341961	0.73238	1
XM_037421599.1_14638	57.3143	-2.55994	0.575362	-2.71124	0.0067032	0.166784		57.3143	-0.924209	0.557392	0	1	1
XM_037416054.1_9725	12.479	-0.0693086	0.488498	0	1	1		12.479	-0.616185	0.524962	0	1	1
XM_037413725.1_6372	14.7685	0.38233	0.48597	0	1	1		14.7685	0.0548785	0.506448	0	1	1
XM_037416046.1_9718	36.6744	0.405871	0.311395	0	1	1		36.6744	0.494551	0.31609	0	1	1
XM_037416047.1_9717	166.84	-0.299691	0.161975	0	1	1		166.84	0.0543405	0.161895	0	1	1
XM_037416042.1_9712	1.48666	0.917272	1.39572	0	1	NA		1.48666	0.448015	1.47439	0	1	NA
XM_037416035.1_9705	1.52066	-0.0439512	1.30111	0	1	NA		1.52066	-0.700534	1.42821	0	1	NA
XR_005108780.1_9702	2.07642	-0.665715	1.11565	0	1	NA		2.07642	-1.54279	1.28088	-0.423766	0.671737	NA
XM_037429971.1_2495	3.43105	-2.53715	1.07158	-1.43448	0.151437	NA		3.43105	-1.39809	0.963818	-0.413035	0.679581	NA
XM_037425551.1_19838	38.2744	1.07304	0.33452	0.218333	0.827169	1		38.2744	0.84359	0.343181	0	1	1
XM_037422090.1_15743	1.86025	-1.15121	1.28217	-0.11793	0.906123	NA		1.86025	-1.56018	1.38953	-0.403142	0.686844	NA
XM_037416019.1_9690	16.1857	-1.13573	0.46555	-0.291547	0.770633	1		16.1857	-0.641694	0.459565	0	1	1
XM_037416021.1_9687	1.39736	0.281023	2.36324	0	1	NA		1.39736	-0.291913	2.42876	0	1	NA
XM_037416018.1_9683	1.23752	1.52297	2.70612	0.193254	0.84676	NA		1.23752	0.569089	2.78496	0	1	NA
XR_005108779.1_9682	6.61841	-0.608686	0.670016	0	1	1		6.61841	-0.951354	0.713638	0	1	1
XM_037420909.1_16054	1.83339	-2.4588	1.5225	-0.958167	0.337979	NA		1.83339	-0.815902	1.30555	0	1	NA
XM_037416011.1_9678	6.754	0.174593	0.663732	0	1	1		6.754	0.122842	0.683266	0	1	1
XM_037421861.1_15153	859.275	0.217179	0.184824	0	1	1		859.275	0.117619	0.185452	0	1	1
XM_037416010.1_9676	5.41791	-1.0939	0.743366	-0.126311	0.899486	NA		5.41791	-1.66173	0.821458	-0.805562	0.420496	NA
XM_037416005.1_9675	7.14276	-0.240814	0.636563	0	1	1		7.14276	-0.311827	0.658877	0	1	1
XM_037416006.1_9674	22.2423	-0.411832	0.385186	0	1	1		22.2423	0.0661738	0.381376	0	1	1
XM_037424001.1_17757	449.66	-0.421273	0.135769	0	1	1		449.66	0.188301	0.13472	0	1	1
XM_037416000.1_9668	2.00115	1.78419	2.18512	0.358878	0.719686	NA		2.00115	1.94793	2.1924	0.432371	0.665472	NA
XM_037415998.1_9665	6.27397	0.209463	0.778935	0	1	1		6.27397	-0.632243	0.839163	0	1	1
XM_037421027.1_13864	3.78524	1.2026	1.47086	0.137742	0.890444	NA		3.78524	0.979339	1.49039	0	1	NA
XM_037429668.1_23947	31.7931	0.961796	0.331989	0	1	1		31.7931	0.672311	0.343803	0	1	1
XM_037422455.1_16316	8.11108	-0.594401	0.616376	0	1	1		8.11108	-0.135482	0.610501	0	1	1
XM_037424778.1_20494	2.71346	-0.142238	1.02678	0	1	NA		2.71346	-0.559163	1.09459	0	1	NA
XM_037421396.1_14354	5.58419	-0.141608	0.721773	0	1	NA		5.58419	-0.143746	0.742082	0	1	NA
XM_037417315.1_9646	3.17632	-0.0153479	0.943712	0	1	NA		3.17632	0.0434164	0.965449	0	1	NA
XM_037415988.1_9645	38.677	-0.365895	0.324337	0	1	1		38.677	-0.674634	0.338005	0	1	1
XM_037416319.1_10113	3.36775	-0.173905	1.09668	0	1	NA		3.36775	-1.63661	1.25262	-0.508223	0.611297	NA
XR_005108775.1_9629	9.36828	-0.530408	0.559181	0	1	1		9.36828	-0.584875	0.57925	0	1	1
XR_005108771.1_9628	5.08739	0.565995	0.781614	0	1	NA		5.08739	0.57833	0.79864	0	1	NA
XM_037431888.1_28250	5.25921	-1.60657	0.817105	-0.742344	0.457879	NA		5.25921	-1.56756	0.844008	-0.672462	0.50129	NA
XR_005109289.1_13716	4.68063	-1.22907	0.842364	-0.271942	0.785666	NA		4.68063	-1.01267	0.852738	-0.0148621	0.988142	NA
XM_037435808.1_33755	10.9816	1.51215	0.705584	0.725853	0.467929	1		10.9816	1.7596	0.707847	1.07311	0.283223	1
XM_037418186.1_11601	57.4604	0.119728	0.248148	0	1	1		57.4604	-0.181273	0.258596	0	1	1
XM_037417303.1_9605	3.3685	0.710871	1.07676	0	1	NA		3.3685	0.571784	1.10379	0	1	NA
XM_037420972.1_13785	1.27293	1.55151	1.93636	0.284817	0.775784	NA		1.27293	0.698753	2.03238	0	1	NA
XR_005108118.1_103	2.99475	-4.35118	2.34065	-1.43173	0.152221	NA		2.99475	0.849537	2.05463	0	1	NA
XM_037425012.1_18954	1.45455	0.731015	1.83673	0	1	NA		1.45455	1.82429	1.77993	0.463105	0.643289	NA
XM_037431827.1_27625	9.00002	-0.308266	0.581531	0	1	1		9.00002	-0.415665	0.603083	0	1	1
XM_037413571.1_6090	11.9297	-1.3003	0.544928	-0.551074	0.581583	1		11.9297	-1.06897	0.550641	-0.12526	0.900318	1
XM_037428433.1_23039	29.5549	0.583573	0.378028	0	1	1		29.5549	0.496057	0.385986	0	1	1
XM_037416604.1_10676	0.913193	3.82613	3.93436	0.71832	0.47256	NA		0.913193	0	4.08046	0	1	NA
XM_037416140.1_9837	34.3793	-0.0958448	0.313509	0	1	1		34.3793	-0.191341	0.323164	0	1	1
XR_005109143.1_11492	3.05684	-0.870075	1.02065	0	1	NA		3.05684	-2.30231	1.24143	-1.04904	0.29416	NA
XM_037427319.1_22029	2.28502	-1.3598	2.82418	-0.127401	0.898623	NA		2.28502	-4.63038	3.0092	-1.20643	0.227653	NA
XM_037426200.1_1908	61.3359	1.28047	0.30108	0.931555	0.351566	1		61.3359	1.51039	0.302226	1.68878	0.0912622	1
XR_005110093.1_19687	169.577	-0.0153864	0.538667	0	1	1		169.577	0.560827	0.538108	0	1	1
XR_005108761.1_9564	7.19543	-1.15478	0.733551	-0.211001	0.832886	1		7.19543	-0.57271	0.720019	0	1	1
XM_037432726.1_27975	124.087	-0.284784	0.27912	0	1	1		124.087	0.067716	0.279073	0	1	1
XM_037418109.1_11457	16.5709	-0.0658635	0.457738	0	1	1		16.5709	0.108972	0.462865	0	1	1
XM_037417596.1_10793	4.68998	-1.17137	0.85061	-0.201462	0.840337	NA		4.68998	-0.810934	0.849365	0	1	NA
XM_037435564.1_33448	4.40367	0.289524	0.890978	0	1	NA		4.40367	0.621825	0.891644	0	1	NA
XM_037418216.1_11634	7.94889	-2.35884	0.741472	-1.83262	0.0668591	0.909464		7.94889	-1.79947	0.723656	-1.10477	0.269259	1
XM_037415965.1_9545	1.35247	2.57223	1.81683	0.865372	0.386835	NA		1.35247	1.96048	1.88399	0.509812	0.610183	NA
XM_037423561.1_1258	20.4696	0.207576	0.409961	0	1	1		20.4696	0.126005	0.421171	0	1	1
XM_037422378.1_16607	17.6486	-0.191213	0.423456	0	1	1		17.6486	0.0409676	0.426987	0	1	1
XM_037430069.1_2512	9.23236	-0.615869	0.561584	0	1	1		9.23236	-0.879442	0.594177	0	1	1
XM_037415144.1_8125	144.309	0.945144	0.257091	0	1	1		144.309	0.723279	0.26012	0	1	1
XM_037413647.1_6207	2.34796	1.16888	1.23914	0.136289	0.891593	NA		2.34796	0.878871	1.28079	0	1	NA
XM_037415952.1_9511	16.6692	0.0423892	0.44152	0	1	1		16.6692	0.189645	0.447527	0	1	1
XM_037421848.1_15130	4.23113	-0.00841973	0.900518	0	1	NA		4.23113	-0.755291	0.973863	0	1	NA
XM_037415948.1_9505	3.23308	0.578987	1.00131	0	1	NA		3.23308	0.556902	1.02439	0	1	NA
XM_037414890.1_7370	71.1148	0.700036	0.279624	0	1	1		71.1148	0.416777	0.286149	0	1	1
XM_037415946.1_9503	9.74288	0.494912	1.32473	0	1	1		9.74288	1.38507	1.31611	0.292582	0.769842	1
XM_037415943.1_9500	2.81316	0.357109	1.01394	0	1	NA		2.81316	0.231744	1.04917	0	1	NA
XM_037427909.1_22832	1.24553	0.266701	1.82735	0	1	NA		1.24553	1.61675	1.72918	0.35667	0.721339	NA
XM_037415942.1_9496	6.03304	-0.149897	0.709499	0	1	1		6.03304	-0.294445	0.73703	0	1	1
XM_037419620.1_135	1.73074	0.119126	1.59654	0	1	NA		1.73074	-1.60195	1.83264	-0.328459	0.742564	NA
XM_037419277.1_13706	7.99451	-0.012676	0.678021	0	1	1		7.99451	-0.208054	0.701478	0	1	1
XM_037417272.1_9486	20.6959	-2.95893	0.561131	-3.49103	0.000481157	0.0221426		20.6959	-2.27895	0.542556	-2.35727	0.0184101	0.595764
XM_037413542.1_6050	3653.24	3.41445	0.233457	10.3422	4.54223e-25	5.36513e-22		3653.24	4.65401	0.233273	15.6641	2.66032e-55	1.88537e-51
XR_005109462.1_13730	3.35342	-0.157404	1.03155	0	1	NA		3.35342	0.363898	1.01977	0	1	NA
XM_037421850.1_15140	1.49058	3.45471	2.9928	0.820205	0.412099	NA		1.49058	-0.918333	3.19386	0	1	NA
XM_037421094.1_13947	21.9383	0.149443	0.38943	0	1	1		21.9383	0.253935	0.3956	0	1	1
XM_037417264.1_9433	2.01375	-0.56679	1.30627	0	1	NA		2.01375	0.283004	1.25794	0	1	NA
XM_037422792.1_16751	25.7612	-0.191529	0.371671	0	1	1		25.7612	-0.296775	0.383081	0	1	1
XM_037415913.1_9412	4.83225	-0.793275	0.765869	0	1	NA		4.83225	-1.35922	0.841883	-0.426683	0.66961	NA
XM_037420426.1_14184	100.663	-1.1016	0.336134	-0.302268	0.762448	1		100.663	-0.171918	0.331187	0	1	1
XM_037416503.1_10431	41.7734	1.17184	0.531733	0.323174	0.746563	1		41.7734	0.333896	0.542925	0	1	1
XM_037427740.1_22631	77.174	0.475636	0.219447	0	1	1		77.174	0.587221	0.222289	0	1	1
XM_037422673.1_16580	6.0584	-1.08159	0.721287	-0.113124	0.909932	1		6.0584	-0.54178	0.708083	0	1	1
XM_037415902.1_9386	4.65546	-0.129549	0.839987	0	1	NA		4.65546	-0.804451	0.907681	0	1	NA
XM_037431024.1_2683	38.8045	0.117647	0.321307	0	1	1		38.8045	-0.291127	0.335496	0	1	1
XM_037415897.1_9383	98.4484	-1.22826	0.354655	-0.643617	0.519824	1		98.4484	-0.958543	0.355349	0	1	1
XM_037434336.1_31403	16.206	-0.00208962	0.44515	0	1	1		16.206	0.289513	0.446796	0	1	1
XM_037418851.1_12760	10.6471	2.30198	0.730202	1.78304	0.0745802	0.983688		10.6471	0.714661	0.783193	0	1	1
XR_005109190.1_12407	3.2733	0.991972	1.00192	0	1	NA		3.2733	0.0383905	1.08688	0	1	NA
XM_037415898.1_9381	37.2188	0.56785	0.419762	0	1	1		37.2188	0.325025	0.427691	0	1	1
XM_037415896.1_9380	15.757	-0.111831	0.454935	0	1	1		15.757	-0.366522	0.475133	0	1	1
XM_037427025.1_21570	38.2923	0.157426	0.312015	0	1	1		38.2923	0.536977	0.311384	0	1	1
XM_037418676.1_12396	11.3859	0.687262	0.575346	0	1	1		11.3859	0.199434	0.602128	0	1	1
XM_037415891.1_9371	7.93062	0.208463	0.615862	0	1	1		7.93062	0.108552	0.635913	0	1	1
XM_037415890.1_9370	17.1052	0.419397	0.451172	0	1	1		17.1052	0.114226	0.469384	0	1	1
XR_005110803.1_25237	4.13957	0.724577	2.04556	0	1	NA		4.13957	-1.23667	2.12927	-0.111148	0.911499	NA
XM_037423005.1_17073	23.8658	0.656799	0.369064	0	1	1		23.8658	0.354543	0.384239	0	1	1
XM_037428970.1_23741	7.90465	-0.3034	0.610296	0	1	1		7.90465	-0.332447	0.629412	0	1	1
XM_037412489.1_4573	13.7587	0.678259	0.490965	0	1	1		13.7587	0.545306	0.50531	0	1	1
XM_037433021.1_27722	1.64124	2.18179	1.5866	0.744861	0.456356	NA		1.64124	0.64268	1.73865	0	1	NA
XM_037419269.1_35	2.42975	-3.1442	1.68609	-1.27169	0.203482	NA		2.42975	-1.50629	1.49055	-0.339666	0.734108	NA
XM_037422990.1_17038	198.203	-0.359951	0.17582	0	1	1		198.203	-0.0551416	0.176103	0	1	1
XM_037417230.1_9350	3.24472	-0.911092	1.04179	0	1	NA		3.24472	-0.384017	1.02669	0	1	NA
XR_005110562.1_23520	158.42	0.486233	0.18898	0	1	1		158.42	0.391755	0.192067	0	1	1
XR_005111839.1_33315	2.91414	-5.80006	3.91747	-1.2253	0.220464	NA		2.91414	-5.45577	3.91741	-1.13743	0.255359	NA
XM_037419626.1_11748	2.61138	-0.300795	1.02611	0	1	NA		2.61138	-0.558814	1.08287	0	1	NA
XM_037431742.1_27870	6.33894	1.27049	0.775066	0.348996	0.727092	1		6.33894	0.596473	0.816093	0	1	1
XM_037422866.1_16868	16.8318	0.994875	0.484703	0	1	1		16.8318	0.865421	0.495934	0	1	1
XM_037415881.1_9337	11.4586	-0.591635	0.522407	0	1	1		11.4586	-0.243199	0.522232	0	1	1
XM_037415876.1_9334	3.78881	-1.0632	0.888095	-0.0711624	0.943269	NA		3.78881	-1.24252	0.937714	-0.258629	0.795921	NA
XM_037415899.1_9382	4.63882	0.874563	2.53795	0	1	NA		4.63882	-1.69122	2.63	-0.262823	0.792687	NA
XM_037432547.1_27982	9.0993	0.0678814	0.574866	0	1	1		9.0993	-0.255132	0.604619	0	1	1
XM_037415878.1_9333	5.70612	-0.063004	0.720719	0	1	NA		5.70612	-0.128681	0.744043	0	1	NA
XM_037432276.1_26999	20.0763	-1.1636	0.428283	-0.381999	0.702462	1		20.0763	-0.507162	0.417411	0	1	1
XM_037415875.1_9331	2.87535	-0.300803	0.992901	0	1	NA		2.87535	-0.123747	1.0071	0	1	NA
XM_037431682.1_28307	9.26844	0.0604575	0.631107	0	1	1		9.26844	0.16542	0.64032	0	1	1
XM_037421982.1_15445	2.69439	-1.30321	1.06021	-0.285996	0.774882	NA		2.69439	-0.957112	1.05998	0	1	NA
XM_037417219.1_9322	3.76268	-0.999034	0.966434	0	1	NA		3.76268	-0.973676	0.992975	0	1	NA
XM_037415868.1_9317	81.3901	0.127797	0.272898	0	1	1		81.3901	-0.16023	0.279513	0	1	1
XM_037416002.1_9670	55.3507	-0.719885	0.346775	0	1	1		55.3507	-0.72987	0.351957	0	1	1
XR_005108736.1_9313	7.68092	0.567511	0.639285	0	1	1		7.68092	0.471005	0.657758	0	1	1
XM_037415862.1_9310	4.34093	1.59342	0.878191	0.675734	0.49921	NA		4.34093	0.398087	0.961285	0	1	NA
XM_037433118.1_3010	17.0928	0.144474	0.447936	0	1	1		17.0928	0.0169591	0.461795	0	1	1
XM_037421943.1_15369	1.78642	2.52581	2.27789	0.669836	0.502963	NA		1.78642	4.44907	2.19889	1.56855	0.116753	NA
XR_005108734.1_9307	4.27773	0.0148707	0.883796	0	1	NA		4.27773	0.0394845	0.903092	0	1	NA
XM_037414155.1_7206	5.7442	0.408899	1.00659	0	1	NA		5.7442	0.301973	1.02322	0	1	NA
XR_005108939.1_9304	1.23942	0.974694	2.10322	0	1	NA		1.23942	-0.527167	2.27808	0	1	NA
XM_037415542.1_8826	24.0562	0.208128	0.444763	0	1	1		24.0562	-0.565693	0.470485	0	1	1
XM_037418422.1_11929	10.2817	-0.388003	0.543486	0	1	1		10.2817	-0.144619	0.547938	0	1	1
XM_037416404.1_10272	53.7298	-0.266403	0.266402	0	1	1		53.7298	-0.3349	0.273526	0	1	1
XM_037417216.1_9302	3.50831	-0.430438	0.898385	0	1	NA		3.50831	-0.38383	0.922246	0	1	NA
XM_037421592.1_14629	27.9517	-0.0539548	0.42264	0	1	1		27.9517	-0.475308	0.43864	0	1	1
XM_037415853.1_9299	23.2229	1.91967	0.459263	2.00249	0.0452321	0.686424		23.2229	1.51481	0.471828	1.0911	0.275231	1
XM_037426108.1_20518	5.11201	1.16832	0.841655	0.199981	0.841495	NA		5.11201	0.18403	0.906677	0	1	NA
XR_005108731.1_9291	7.50639	0.235799	0.649301	0	1	1		7.50639	0.0467788	0.673566	0	1	1
XM_037420399.1_14079	34.8536	-5.81525	0.687028	-7.00882	2.4034e-12	9.46273e-10		34.8536	-3.81783	0.485174	-5.80787	6.32742e-09	1.60152e-06
XM_037427446.1_22207	2.47147	0.290666	1.2362	0	1	NA		2.47147	-1.37883	1.43101	-0.264731	0.791216	NA
XM_037415850.1_9287	6.73234	-1.29636	0.740129	-0.400418	0.688849	1		6.73234	-0.31957	0.700832	0	1	1
XM_037416651.1_10777	27.9633	0.396022	0.410197	0	1	1		27.9633	0.458181	0.415388	0	1	1
XM_037435849.1_3689	37.0796	-0.612096	0.299033	0	1	1		37.0796	-0.443877	0.303225	0	1	1
XM_037430523.1_25330	2.11355	-1.5701	1.20694	-0.472353	0.636675	NA		2.11355	-2.53422	1.44013	-1.06533	0.286727	NA
XM_037435438.1_33236	6.52067	1.50552	1.31467	0.384521	0.700592	1		6.52067	1.63288	1.31926	0.479723	0.631424	1
XM_037435897.1_33856	1.32497	-0.317476	1.46575	0	1	NA		1.32497	0.0224999	1.46628	0	1	NA
XM_037417206.1_9269	37.4093	-3.17831	0.458855	-4.74728	2.06169e-06	0.000239528		37.4093	-2.62895	0.450011	-3.6198	0.000294835	0.0220485
XM_037423659.1_18196	41.6204	-0.429416	0.297664	0	1	1		41.6204	0.124628	0.29353	0	1	1
XM_037421774.1_15035	20.1278	-0.965991	0.415351	0	1	1		20.1278	-0.899498	0.42526	0	1	1
XM_037415838.1_9267	12.815	0.0213784	0.49336	0	1	1		12.815	0.0382274	0.505148	0	1	1
XM_037416149.1_9851	1.37337	0.917194	1.41093	0	1	NA		1.37337	0.0430655	1.54472	0	1	NA
XM_037425279.1_19445	14.1612	-1.08742	0.493461	-0.177154	0.859387	1		14.1612	-0.758612	0.494131	0	1	1
XM_037420979.1_13813	11.7769	0.106487	0.568015	0	1	1		11.7769	-0.933919	0.622593	0	1	1
XR_005108871.1_11021	2.32321	0.509847	1.21	0	1	NA		2.32321	-1.15647	1.40834	-0.111104	0.911534	NA
XM_037415831.1_9248	3.80536	0.047372	0.862524	0	1	NA		3.80536	-0.0928894	0.896317	0	1	NA
XM_037415829.1_9245	10.3118	-0.17647	0.60175	0	1	1		10.3118	-0.315139	0.620624	0	1	1
XM_037415828.1_9244	31.4093	0.444177	0.341938	0	1	1		31.4093	0.292125	0.35175	0	1	1
XM_037435037.1_3503	4.09031	-0.715407	0.837876	0	1	NA		4.09031	-0.788741	0.871896	0	1	NA
XR_005110382.1_21599	2.09388	0.510459	1.30641	0	1	NA		2.09388	1.03025	1.29341	0.0233871	0.981341	NA
XM_037435774.1_33726	12158.6	-0.86062	0.185273	0	1	1		12158.6	-0.000184657	0.185212	0	1	1
XR_005108729.1_9243	242.894	0.275391	0.275932	0	1	1		242.894	0.233678	0.277199	0	1	1
XM_037436121.1_3794	134.651	0.512643	0.184485	0	1	1		134.651	0.624544	0.186412	0	1	1
XR_005109087.1_9233	1.48775	4.52917	3.92376	0.899437	0.36842	NA		1.48775	0	4.08046	0	1	NA
XM_037413969.1_6758	1.26996	3.75947	3.23404	0.853258	0.393516	NA		1.26996	2.60171	3.29757	0.485726	0.627161	NA
XM_037415818.1_9230	11.0063	-0.934866	0.527409	0	1	1		11.0063	-0.810157	0.538466	0	1	1
XM_037415814.1_9228	1.10167	-1.52186	1.70354	-0.306338	0.759347	NA		1.10167	-3.62049	1.89626	-1.38193	0.166994	NA
XM_037413954.1_6739	1.50229	-0.0404233	1.32704	0	1	NA		1.50229	-0.686024	1.45096	0	1	NA
XM_037418227.1_11654	14.0899	-3.03499	0.811626	-2.5073	0.0121657	0.268593		14.0899	-2.40191	0.794658	-1.76416	0.0777043	1
XM_037415813.1_9226	39.7889	0.624934	0.319514	0	1	1		39.7889	1.00654	0.318938	0.0205075	0.983639	1
XM_037425869.1_20226	118.531	-1.10789	0.488653	-0.220797	0.82525	1		118.531	-0.985606	0.489865	0	1	1
XM_037427589.1_22419	40.9154	0.546103	0.306734	0	1	1		40.9154	0.815676	0.307948	0	1	1
XM_037415812.1_9223	11.3023	-0.507569	0.517398	0	1	1		11.3023	-0.252723	0.521287	0	1	1
XM_037427822.1_22736	2.3493	3.59189	1.56565	1.65548	0.0978278	NA		2.3493	2.52073	1.63361	0.930901	0.351905	NA
XM_037415806.1_9220	11.3306	0.916298	0.576597	0	1	1		11.3306	0.416674	0.60287	0	1	1
XM_037432502.1_27824	2.27782	0.306562	2.3071	0	1	NA		2.27782	-0.145385	2.34227	0	1	NA
XM_037417189.1_9215	5.74706	1.12435	0.770351	0.161414	0.871768	NA		5.74706	-0.0805539	0.847626	0	1	NA
XM_037416590.1_10624	8.47459	0.656256	0.603587	0	1	1		8.47459	0.316591	0.631303	0	1	1
XM_037416701.1_10925	8.38622	0.195473	0.616965	0	1	1		8.38622	-0.221032	0.650707	0	1	1
XM_037416741.1_10991	2.4881	0.195351	1.12619	0	1	NA		2.4881	-0.192238	1.18602	0	1	NA
XM_037429417.1_24158	2.79348	1.67713	1.54684	0.437752	0.661566	NA		2.79348	-0.642872	1.72144	0	1	NA
XM_037415797.1_9198	17.5449	-0.526264	0.420193	0	1	1		17.5449	-0.456968	0.429886	0	1	1
XM_037415796.1_9197	191.804	0.409896	0.211711	0	1	1		191.804	0.406648	0.213533	0	1	1
XM_037433033.1_27790	3.67231	-0.0865865	0.873198	0	1	NA		3.67231	-0.549544	0.935142	0	1	NA
XM_037415791.1_9189	5.20718	-0.631128	0.779168	0	1	NA		5.20718	-0.51449	0.79413	0	1	NA
XM_037415787.1_9185	9.71752	0.365392	0.576911	0	1	1		9.71752	0.583402	0.58163	0	1	1
XM_037416945.1_3596	4.73693	1.14785	0.961455	0.153777	0.877786	NA		4.73693	0.883025	0.987213	0	1	NA
XM_037434431.1_3368	6.74194	-1.94861	0.769054	-1.23347	0.217399	1		6.74194	-1.9009	0.794159	-1.13441	0.256622	1
XM_037415785.1_9182	70.4062	0.445878	0.261348	0	1	1		70.4062	0.316866	0.266815	0	1	1
XM_037425194.1_19331	11.9368	-0.0328517	0.514206	0	1	1		11.9368	0.0446093	0.524167	0	1	1
XR_005108259.1_4230	6.42076	1.63696	0.924654	0.688865	0.490908	1		6.42076	0.980538	0.956805	0	1	1
XM_037415779.1_9177	22.4467	0.630952	0.417952	0	1	1		22.4467	0.377082	0.431172	0	1	1
XM_037415778.1_9176	8.32772	-0.196777	0.598417	0	1	1		8.32772	-0.205172	0.615387	0	1	1
XM_037421786.1_15046	13.7178	0.380174	0.502249	0	1	1		13.7178	-0.0431858	0.5269	0	1	1
XM_037415777.1_9175	71.7053	1.11359	0.284621	0.399085	0.689831	1		71.7053	0.872837	0.29016	0	1	1
XR_005108726.1_9173	3.26931	0.109082	0.934006	0	1	NA		3.26931	0.0434108	0.964127	0	1	NA
XM_037423433.1_17804	6.38629	1.45378	1.09801	0.41327	0.679408	1		6.38629	1.93816	1.09442	0.857226	0.39132	1
XM_037415771.1_9166	8.05939	-0.469064	0.608793	0	1	1		8.05939	-0.442616	0.625443	0	1	1
XM_037423355.1_17676	35.8465	-2.18138	0.48884	-2.41669	0.0156622	0.328397		35.8465	-1.00419	0.469217	-0.00892049	0.992883	1
XM_037417740.1_9142	2.07727	3.04366	1.74698	1.16982	0.242073	NA		2.07727	2.90388	1.76865	1.07646	0.281723	NA
XM_037423674.1_18211	10.9033	-1.01094	0.622303	-0.0175719	0.98598	1		10.9033	-0.718753	0.62459	0	1	1
XM_037435397.1_33165	31.5366	-2.00175	0.581324	-1.72322	0.0848484	1		31.5366	-1.4835	0.577397	-0.837386	0.402375	1
XM_037415749.1_9136	2.63469	3.12381	2.2003	0.965234	0.334428	NA		2.63469	5.00007	2.14745	1.86271	0.0625037	NA
XM_037423012.1_17080	321.948	0.472177	0.171236	0	1	1		321.948	0.343025	0.173065	0	1	1
XM_037418302.1_11763	2.05864	-0.293065	1.17133	0	1	NA		2.05864	-0.44295	1.22219	0	1	NA
XM_037435700.1_3667	4.11395	0.0601355	1.2281	0	1	NA		4.11395	0.536684	1.22239	0	1	NA
XM_037418199.1_11616	3.23852	0.338149	0.930136	0	1	NA		3.23852	-0.310999	1.00608	0	1	NA
XM_037422853.1_16843	36.2158	-0.400931	0.326022	0	1	1		36.2158	-0.0194099	0.325259	0	1	1
XM_037415476.1_8716	15.4959	0.383352	0.451445	0	1	1		15.4959	0.2524	0.465958	0	1	1
XM_037422102.1_15795	59.0745	-1.81287	0.596178	-1.36347	0.172736	1		59.0745	-1.71672	0.599123	-1.19629	0.231584	1
XM_037418996.1_13087	6.9671	0.0785491	0.646652	0	1	1		6.9671	-0.106665	0.673547	0	1	1
XM_037419231.1_13646	2.86899	-0.126145	1.00521	0	1	NA		2.86899	0.218177	1.00521	0	1	NA
XM_037415736.1_9115	8.32789	1.66785	0.693666	0.962782	0.335657	1		8.32789	1.57137	0.707261	0.807863	0.419169	1
XM_037417168.1_9113	2.16498	-2.41624	1.26486	-1.11968	0.26285	NA		2.16498	-2.07261	1.26486	-0.848004	0.396436	NA
XM_037432382.1_2909	5.04981	0.290928	0.817829	0	1	NA		5.04981	0.457288	0.827027	0	1	NA
XM_037417162.1_9098	20.0092	2.79795	0.704694	2.5514	0.0107292	0.242933		20.0092	2.38981	0.713751	1.94719	0.0515118	1
XM_037424524.1_1616	26.0904	0.56438	0.369596	0	1	1		26.0904	0.383815	0.380913	0	1	1
XM_037431156.1_26584	2.26952	1.7988	1.28358	0.622323	0.533729	NA		2.26952	1.02429	1.35545	0.0179172	0.985705	NA
XM_037421780.1_15043	2.42569	0.500388	1.10466	0	1	NA		2.42569	-0.758286	1.25356	0	1	NA
XM_037415724.1_9094	2.71624	0.211917	1.0303	0	1	NA		2.71624	0.228655	1.05577	0	1	NA
XM_037417161.1_9088	5.71297	-0.0691537	0.738675	0	1	NA		5.71297	-0.132712	0.761349	0	1	NA
XM_037417736.1_9085	0.916523	3.83122	3.93426	0.719632	0.471752	NA		0.916523	0	4.08046	0	1	NA
XR_005110700.1_24170	2.19579	-0.0788172	1.1677	0	1	NA		2.19579	0.262971	1.16793	0	1	NA
XM_037417153.1_9075	3.49587	0.984626	0.939034	0	1	NA		3.49587	0.397588	0.99633	0	1	NA
XM_037415733.1_9109	7.54322	-0.0636391	0.62862	0	1	1		7.54322	-0.0277244	0.643654	0	1	1
XM_037415556.1_8850	176.728	-0.230143	0.384048	0	1	1		176.728	0.0070854	0.38443	0	1	1
XM_037413750.1_6411	9.41343	0.892543	0.667469	0	1	1		9.41343	0.735185	0.683173	0	1	1
XM_037415704.1_9065	13.8141	-0.159265	0.492264	0	1	1		13.8141	0.282864	0.488958	0	1	1
XM_037417734.1_9063	4.95245	0.307159	0.93495	0	1	NA		4.95245	-0.000639239	0.966264	0	1	NA
XM_037417151.1_9062	5.14534	0.452828	0.762427	0	1	NA		5.14534	0.0423298	0.804142	0	1	NA
XM_037433411.1_3089	2.47824	0.427972	1.09447	0	1	NA		2.47824	0.259454	1.13453	0	1	NA
XM_037427665.1_2123	12.6447	-0.409151	0.615832	0	1	1		12.6447	-1.14053	0.655667	-0.214327	0.830292	1
XM_037415701.1_9061	1.50807	-0.0528255	1.32771	0	1	NA		1.50807	-0.695851	1.45136	0	1	NA
XM_037427644.1_2119	5.6599	1.02789	0.879876	0.0316979	0.974713	NA		5.6599	0.465699	0.916547	0	1	NA
XM_037415901.1_9385	40.5517	0.78363	0.341313	0	1	1		40.5517	0.459979	0.351169	0	1	1
XR_005111180.1_27674	1.3647	-0.564543	1.95722	0	1	NA		1.3647	-0.655039	2.00159	0	1	NA
XM_037415695.1_9057	26.8307	0.62596	0.358478	0	1	1		26.8307	0.508382	0.368299	0	1	1
XM_037432695.1_27770	7.44624	-0.0492132	0.691109	0	1	1		7.44624	0.103444	0.699633	0	1	1
XM_037415700.1_9055	62.4095	0.0849756	0.413746	0	1	1		62.4095	0.314034	0.414748	0	1	1
XM_037427927.1_22850	6.11508	0.488443	1.00302	0	1	1		6.11508	0.185817	1.02566	0	1	1
XM_037434964.1_32362	9.53304	5.26826	1.46894	2.90568	0.0036645	0.105856		9.53304	5.18572	1.47373	2.84023	0.00450817	0.194418
XM_037415688.1_9048	76.7936	0.415743	0.241465	0	1	1		76.7936	0.553812	0.243794	0	1	1
XM_037418436.1_11951	4.36706	0.113379	0.81066	0	1	NA		4.36706	0.0434206	0.836922	0	1	NA
XM_037416205.1_9944	23.9206	-0.94958	0.372547	0	1	1		23.9206	-0.863175	0.381104	0	1	1
XM_037415686.1_9045	3.31467	-0.17158	0.944961	0	1	NA		3.31467	-0.102414	0.965817	0	1	NA
XM_037416564.1_10552	331.156	3.40938	0.713314	3.37772	0.000730884	0.0313926		331.156	5.45343	0.711803	6.25655	3.93576e-10	1.26785e-07
XM_037415682.1_9040	37.9848	0.482291	0.479294	0	1	1		37.9848	0.341323	0.484959	0	1	1
XM_037430532.1_26111	67.4127	-0.166826	0.285598	0	1	1		67.4127	0.0767035	0.286832	0	1	1
XR_005109066.1_11084	4.27714	5.04491	2.31708	1.74569	0.0808641	NA		4.27714	5.05673	2.32228	1.74687	0.0806595	NA
XM_037415677.1_9028	6.80971	-0.291794	0.661984	0	1	1		6.80971	-1.19728	0.74041	-0.266448	0.789894	1
XM_037417733.1_9026	1.34656	3.13766	2.52258	0.847414	0.396765	NA		1.34656	0.0434365	2.75174	0	1	NA
XM_037430562.1_25891	45.0152	-0.0523547	0.275899	0	1	1		45.0152	-0.0743324	0.282762	0	1	1
XM_037435938.1_33944	4.49009	-0.00515388	0.80074	0	1	NA		4.49009	-0.0751212	0.827317	0	1	NA
XM_037415674.1_9015	2.95135	-0.151721	0.97248	0	1	NA		2.95135	-0.134802	0.999399	0	1	NA
XM_037415673.1_9014	1.8524	-0.530838	1.22284	0	1	NA		1.8524	-0.764507	1.29134	0	1	NA
XM_037415671.1_9013	41.7854	0.13946	0.294312	0	1	1		41.7854	0.0583473	0.302072	0	1	1
XM_037421778.1_15037	1.29736	-0.301403	1.43978	0	1	NA		1.29736	-1.31132	1.64837	-0.188865	0.850199	NA
XR_005108714.1_8841	34.9207	0.0230024	0.320124	0	1	1		34.9207	-0.116865	0.330157	0	1	1
XM_037415672.1_9012	12.3469	0.490148	0.541237	0	1	1		12.3469	0.596859	0.548558	0	1	1
XM_037413668.1_6266	2.42058	-0.293608	1.1232	0	1	NA		2.42058	0.238323	1.10691	0	1	NA
XM_037417134.1_9007	6.23135	3.33276	0.98002	2.38032	0.0172978	0.35239		6.23135	1.21768	1.0722	0.203021	0.839119	1
XM_037421429.1_14414	37.0062	-0.519679	0.312871	0	1	1		37.0062	-0.333442	0.316385	0	1	1
XM_037429820.1_23961	4.51146	0.555201	0.853395	0	1	NA		4.51146	0.055907	0.900782	0	1	NA
XM_037420496.1_15497	2.17733	0.262588	1.18766	0	1	NA		2.17733	-2.85768	1.61944	-1.14711	0.251335	NA
XM_037415654.1_8990	2.57548	-0.942351	1.08469	0	1	NA		2.57548	-1.06622	1.13574	-0.0583094	0.953502	NA
XM_037434257.1_3341	101.158	0.30402	0.221234	0	1	1		101.158	0.190817	0.225697	0	1	1
XM_037415655.1_8989	15.725	0.563797	0.462546	0	1	1		15.725	0.224684	0.482404	0	1	1
XM_037415650.1_8987	1.51835	0.297411	1.37934	0	1	NA		1.51835	0.0343648	1.44313	0	1	NA
XM_037413627.1_6185	7.17008	0.111106	0.669707	0	1	1		7.17008	-0.24391	0.703617	0	1	1
XM_037418650.1_12354	5.98968	-0.744068	0.92816	0	1	1		5.98968	-0.0372668	0.911093	0	1	1
XM_037431911.1_28195	7.61806	0.0263484	0.638927	0	1	1		7.61806	-0.305481	0.671779	0	1	1
XM_037424816.1_20777	1.71374	0.220028	1.6305	0	1	NA		1.71374	-0.298156	1.70257	0	1	NA
XR_005109711.1_15173	4.33442	0.331895	0.944251	0	1	NA		4.33442	0.190231	0.970005	0	1	NA
XM_037415641.1_8970	1.08431	0.0247565	2.3242	0	1	NA		1.08431	-0.0572248	2.36332	0	1	NA
XM_037431783.1_2822	2.62099	-0.309254	1.0201	0	1	NA		2.62099	-0.541971	1.07465	0	1	NA
XM_037415956.1_9514	104.38	0.973269	0.253355	0	1	1		104.38	0.667128	0.258245	0	1	1
XM_037415633.1_8962	39.1115	-0.606161	0.336001	0	1	1		39.1115	0.273039	0.3257	0	1	1
XM_037415628.1_8955	58.8606	0.590629	0.275209	0	1	1		58.8606	0.818014	0.276672	0	1	1
XM_037426823.1_21255	1.28291	0.468145	1.91564	0	1	NA		1.28291	0.431138	1.94801	0	1	NA
XM_037419283.1_13728	2.07683	-0.269007	1.22047	0	1	NA		2.07683	-0.443017	1.27135	0	1	NA
XM_037428447.1_23060	23.2227	0.730827	0.422052	0	1	1		23.2227	0.57085	0.432445	0	1	1
XM_037417118.1_8939	7.68077	0.280097	0.627886	0	1	1		7.68077	0.109179	0.651238	0	1	1
XM_037415484.1_8732	80.1391	0.393002	0.256863	0	1	1		80.1391	0.487643	0.259423	0	1	1
XM_037415624.1_8938	7.65556	0.256855	0.623786	0	1	1		7.65556	-0.11032	0.657252	0	1	1
XM_037413125.1_5213	14.3651	-0.981568	0.479352	0	1	1		14.3651	-0.681835	0.481239	0	1	1
XM_037424787.1_20548	2.47892	-0.0535049	1.24221	0	1	NA		2.47892	1.18593	1.17526	0.158204	0.874296	NA
XR_005108827.1_10427	3.51634	-1.94455	1.28448	-0.735355	0.462123	NA		3.51634	-0.672673	1.20702	0	1	NA
XM_037431412.1_26331	11.848	-0.00579364	0.564976	0	1	1		11.848	-0.0397171	0.578035	0	1	1
XM_037424097.1_18085	3.80006	0.144031	0.857319	0	1	NA		3.80006	-0.249154	0.90967	0	1	NA
XM_037415618.1_8931	2.69953	-1.16893	1.15804	-0.145875	0.88402	NA		2.69953	-0.616775	1.1379	0	1	NA
XM_037420226.1_16027	31.9465	-0.211624	0.357569	0	1	1		31.9465	-0.381575	0.368677	0	1	1
XR_005110708.1_24034	23.9082	0.325779	0.847066	0	1	1		23.9082	0.146365	0.852777	0	1	1
XM_037424296.1_1505	19.22	-3.07249	0.514514	-4.02806	5.62382e-05	0.00362327		19.22	-2.80812	0.520476	-3.47397	0.000512812	0.0336509
XM_037422166.1_15942	3.90465	0.355751	1.22515	0	1	NA		3.90465	-0.988713	1.32105	0	1	NA
XM_037425285.1_19450	20.6927	0.618547	0.40117	0	1	1		20.6927	0.582396	0.410487	0	1	1
XM_037421590.1_14627	5.00535	1.27303	0.840362	0.324901	0.745256	NA		5.00535	0.451194	0.896101	0	1	NA
XM_037415676.1_9022	11.3847	0.154963	0.520699	0	1	1		11.3847	-0.0997139	0.54363	0	1	1
XM_037419410.1_12369	1.84008	0.199038	1.23555	0	1	NA		1.84008	0.0376507	1.28481	0	1	NA
XM_037415603.1_8905	1.35505	0.679788	1.76336	0	1	NA		1.35505	1.59748	1.71478	0.34843	0.727517	NA
XM_037413570.1_6088	21.285	0.934004	0.404969	0	1	1		21.285	0.820616	0.415299	0	1	1
XR_005108878.1_11153	17.2114	-0.939178	0.445555	0	1	1		17.2114	-0.557604	0.444172	0	1	1
XM_037415591.1_8895	6.24375	-1.39768	0.716246	-0.555226	0.57874	1		6.24375	-1.29234	0.734662	-0.39793	0.690682	1
XM_037416233.1_9981	2.85052	0.0201171	1.01981	0	1	NA		2.85052	0.0512356	1.04429	0	1	NA
XM_037415579.1_8881	836.744	0.254658	0.157464	0	1	1		836.744	0.140201	0.15824	0	1	1
XM_037417107.1_8874	43.6753	0.00212611	0.330893	0	1	1		43.6753	0.014438	0.336181	0	1	1
XM_037419278.1_13710	1.2246	-0.302687	1.58411	0	1	NA		1.2246	-0.331688	1.632	0	1	NA
XM_037415569.1_8861	25.6455	1.15155	0.392781	0.385836	0.699618	1		25.6455	0.997701	0.402185	0	1	1
XM_037431730.1_27234	25.2655	-0.740952	0.357573	0	1	1		25.2655	-0.551036	0.362244	0	1	1
XM_037421343.1_14287	7.25563	-0.418234	0.662647	0	1	1		7.25563	-0.429384	0.68146	0	1	1
XM_037415557.1_8851	6.89478	1.01362	0.769429	0.0177	0.985878	1		6.89478	1.23087	0.773997	0.298277	0.765492	1
XR_005108372.1_5320	4.26791	-0.0221692	0.914987	0	1	NA		4.26791	-1.06328	1.01147	-0.0625588	0.950118	NA
XM_037415555.1_8849	58.6897	0.039616	0.493232	0	1	1		58.6897	0.117637	0.495335	0	1	1
XM_037415560.1_8847	7.29699	-0.297696	0.648161	0	1	1		7.29699	0.0373352	0.648635	0	1	1
XM_037418057.1_11375	22.7909	0.706702	0.417574	0	1	1		22.7909	0.425336	0.431081	0	1	1
XM_037422994.1_17063	2.96587	0.771309	1.59826	0	1	NA		2.96587	0.64709	1.61823	0	1	NA
XM_037418106.1_11452	20.3726	-0.108448	0.405321	0	1	1		20.3726	-0.10423	0.415001	0	1	1
XM_037412497.1_4576	17.1112	-0.43627	0.445453	0	1	1		17.1112	-0.0443281	0.443916	0	1	1
XM_037415328.1_8524	135.781	0.170734	0.1819	0	1	1		135.781	0.188135	0.184831	0	1	1
XM_037428084.1_22879	6.1272	0.353837	1.66241	0	1	1		6.1272	-1.1236	1.71419	-0.0721067	0.942517	1
[truncated: 9,971 more rows]
